# Supplementary material for: Fast multiple-trait genome-wide association analysis for correlated longitudinal measurements
Source: Sci Rep. 2023 Nov 23;13:20603. doi: 10.1038/s41598-023-47555-1 (PMC10667366; doi:10.1038/s41598-023-47555-1)
Supplement: Supplementary file 1 — Supplementary Tables. [file 41598_2023_47555_MOESM1_ESM.xlsx]

## Sheet: Supplementary Table 1
GAMUT results for all clumped variants. Results include variants of Table 2 in the main text, with p-values <= 5e-8 .
CHR	SNP	BP	P	Field ID	Effect Type	Analysis Type
4	rs4588	72618323	7.74e-34	X30890	cs	mt
11	rs1993116	14910234	2.98e-19	X30890	cs	mt
4	rs4694424	72554228	6.05e-19	X30890	cs	mt
11	rs12785878	71167449	2.48e-15	X30890	cs	mt
11	rs11023379	14929960	1.55e-11	X30890	cs	mt
11	rs111888101	14376802	1.02e-10	X30890	cs	mt
11	rs1540128	71118188	2.56e-10	X30890	cs	mt
4	rs842872	72695059	7.46e-10	X30890	cs	mt
4	rs1402155	72705908	3.57e-09	X30890	cs	mt
11	rs7129781	14912417	3.93e-09	X30890	cs	mt
11	rs11023374	14903636	8.5e-09	X30890	cs	mt
4	rs55865123	72747075	2.46e-07	X30890	cs	mt
4	rs395371	72572374	3.75e-07	X30890	cs	mt
12	rs7975791	49413486	7.94e-07	X30890	cs	mt
6	rs687969	153138983	1.06e-06	X30890	cs	mt
13	rs61951974	20814781	1.09e-06	X30890	cs	mt
11	rs10832246	14380828	1.39e-06	X30890	cs	mt
4	rs13117483	72594801	1.66e-06	X30890	cs	mt
23	rs2746564	143355780	2.02e-06	X30890	cs	mt
4	rs6815610	72836198	3.23e-06	X30890	cs	mt
7	rs9648087	46535632	4.64e-06	X30890	cs	mt
12	rs73213729	119540062	6.89e-06	X30890	cs	mt
2	rs115100139	113238346	9.55e-06	X30890	cs	mt
20	rs11696375	16963721	9.63e-06	X30890	cs	mt
16	rs3764261	56993324	6.64e-51	X30630	cs	mt
16	rs7499892	57006590	9.28e-39	X30630	cs	mt
16	rs12448528	56985555	5.29e-25	X30630	cs	mt
15	rs10468017	58678512	4.37e-24	X30630	cs	mt
16	rs9989419	56985139	1.03e-23	X30630	cs	mt
15	rs1800588	58723675	6.04e-15	X30630	cs	mt
15	rs11855284	58689187	2.78e-14	X30630	cs	mt
8	rs11991231	19907912	3.71e-13	X30630	cs	mt
16	rs1800777	57017319	1.17e-12	X30630	cs	mt
16	rs56208677	57010232	1.18e-12	X30630	cs	mt
8	rs2083636	19865263	1.93e-10	X30630	cs	mt
16	rs5882	57016092	2.19e-10	X30630	cs	mt
15	rs11854656	58712945	3.1e-10	X30630	cs	mt
9	rs2575876	107665739	3.76e-10	X30630	cs	mt
19	rs429358	45411941	4.6e-10	X30630	cs	mt
11	rs12225230	116728630	2.14e-09	X30630	cs	mt
16	rs4784733	56899006	7.8e-09	X30630	cs	mt
8	rs6586879	19762732	8.17e-09	X30630	cs	mt
15	rs17821316	58703069	8.39e-09	X30630	cs	mt
8	rs9987289	9183358	3.98e-08	X30630	cs	mt
8	rs271	19813702	5.23e-08	X30630	cs	mt
16	rs291044	57011452	1.66e-07	X30630	cs	mt
18	rs7240405	47159090	1.75e-07	X30630	cs	mt
16	rs289715	57008508	2.52e-07	X30630	cs	mt
16	rs289711	57103854	3e-07	X30630	cs	mt
11	rs4752822	47277652	3.06e-07	X30630	cs	mt
18	rs9947684	47166694	6.75e-07	X30630	cs	mt
11	rs186808413	117042408	7.96e-07	X30630	cs	mt
19	rs7412	45412079	8.02e-07	X30630	cs	mt
16	rs4781440	13349182	8.77e-07	X30630	cs	mt
17	rs883544	37387413	8.99e-07	X30630	cs	mt
9	rs12686004	107653426	1.67e-06	X30630	cs	mt
1	rs4846914	230295691	1.78e-06	X30630	cs	mt
19	rs116843064	8429323	2.2e-06	X30630	cs	mt
15	rs35684611	58721302	2.4e-06	X30630	cs	mt
9	rs3890182	107647655	2.41e-06	X30630	cs	mt
8	rs75101635	68175080	2.81e-06	X30630	cs	mt
6	rs2395158	32374595	3.84e-06	X30630	cs	mt
8	rs7814493	96214372	5.33e-06	X30630	cs	mt
8	rs17350070	4900208	6.05e-06	X30630	cs	mt
2	rs9309473	73743982	6.11e-06	X30630	cs	mt
5	rs75955223	133527247	6.59e-06	X30630	cs	mt
9	rs2254819	107666414	6.6e-06	X30630	cs	mt
11	rs499974	75455021	6.62e-06	X30630	cs	mt
2	rs2113383	208221168	6.88e-06	X30630	cs	mt
20	rs1800961	43042364	6.93e-06	X30630	cs	mt
17	rs7503195	37722515	7.17e-06	X30630	cs	mt
16	rs5883	57007353	7.31e-06	X30630	cs	mt
16	rs10083745	79416594	7.59e-06	X30630	cs	mt
16	rs4888952	79369779	8.28e-06	X30630	cs	mt
11	rs61893416	99009174	8.94e-06	X30630	cs	mt
16	rs3764261	56993324	1.88e-74	X30760	cs	mt
16	rs7499892	57006590	2.08e-57	X30760	cs	mt
16	rs12448528	56985555	2.44e-40	X30760	cs	mt
16	rs9989419	56985139	4.01e-36	X30760	cs	mt
16	rs5880	57015091	4.39e-22	X30760	cs	mt
8	rs11991231	19907912	3.61e-19	X30760	cs	mt
16	rs56208677	57010232	1.49e-15	X30760	cs	mt
8	rs15285	19824667	1.99e-15	X30760	cs	mt
16	rs5882	57016092	3.41e-15	X30760	cs	mt
15	rs10468017	58678512	1.59e-14	X30760	cs	mt
15	rs1800588	58723675	1.38e-12	X30760	cs	mt
16	rs4784733	56899006	7.7e-12	X30760	cs	mt
16	rs289715	57008508	1.69e-11	X30760	cs	mt
8	rs6586879	19762732	6.15e-11	X30760	cs	mt
8	rs271	19813702	1.17e-10	X30760	cs	mt
16	rs291044	57011452	1.64e-10	X30760	cs	mt
11	rs4752822	47277652	3.95e-09	X30760	cs	mt
19	rs116843064	8429323	4.83e-09	X30760	cs	mt
20	rs7679	44576502	6.58e-09	X30760	cs	mt
16	rs5883	57007353	1.39e-08	X30760	cs	mt
11	rs964184	116648917	2.3e-08	X30760	cs	mt
8	rs28526159	19891227	2.39e-08	X30760	cs	mt
8	rs11204087	19941027	4.05e-08	X30760	cs	mt
15	rs11855284	58689187	1.25e-07	X30760	cs	mt
16	rs13306673	56900931	2.63e-07	X30760	cs	mt
9	rs2575876	107665739	3.85e-07	X30760	cs	mt
11	rs186808413	117042408	4.86e-07	X30760	cs	mt
16	rs2217332	56969148	7.78e-07	X30760	cs	mt
1	rs4846914	230295691	8.53e-07	X30760	cs	mt
8	rs268	19813529	1.13e-06	X30760	cs	mt
16	rs4781440	13349182	1.58e-06	X30760	cs	mt
17	rs883544	37387413	1.96e-06	X30760	cs	mt
11	rs61900172	77584302	1.98e-06	X30760	cs	mt
18	rs9947684	47166694	2.04e-06	X30760	cs	mt
3	rs116068626	138312893	2.04e-06	X30760	cs	mt
16	rs289711	57103854	2.26e-06	X30760	cs	mt
2	rs34406620	20868640	2.39e-06	X30760	cs	mt
15	rs35684611	58721302	2.82e-06	X30760	cs	mt
8	rs9987289	9183358	2.88e-06	X30760	cs	mt
16	rs76335253	57302162	3.14e-06	X30760	cs	mt
15	rs11854656	58712945	3.37e-06	X30760	cs	mt
16	rs289726	57074451	4.28e-06	X30760	cs	mt
8	rs2197089	19826373	4.31e-06	X30760	cs	mt
16	rs6499862	56991524	4.32e-06	X30760	cs	mt
11	rs11039035	46967415	4.59e-06	X30760	cs	mt
8	rs75101635	68175080	4.71e-06	X30760	cs	mt
17	rs77697917	41840849	5.81e-06	X30760	cs	mt
18	rs7240405	47159090	5.99e-06	X30760	cs	mt
8	rs10103634	19890612	7.71e-06	X30760	cs	mt
5	rs75955223	133527247	8.06e-06	X30760	cs	mt
2	rs7586110	234590527	0	X30660	cs	mt
2	rs2361502	234698790	2.72e-296	X30660	cs	mt
2	rs2602381	234584324	4.11e-232	X30660	cs	mt
2	rs1597944	234504098	1.12e-131	X30660	cs	mt
2	rs6719561	234683763	4.7e-96	X30660	cs	mt
2	rs1112310	234567916	6.23e-76	X30660	cs	mt
2	rs28900373	234651223	3.79e-69	X30660	cs	mt
2	rs6755571	234627536	4.02e-63	X30660	cs	mt
2	rs76026343	234661537	1.43e-51	X30660	cs	mt
2	rs11683356	234545294	5.3e-48	X30660	cs	mt
2	rs6731242	234578693	1.66e-41	X30660	cs	mt
2	rs17862831	234500290	1.58e-38	X30660	cs	mt
2	rs114346341	234563065	2.97e-33	X30660	cs	mt
2	rs4663335	234689090	1.11e-32	X30660	cs	mt
2	rs62192778	234475415	1.66e-30	X30660	cs	mt
12	rs4149056	21331549	9.57e-29	X30660	cs	mt
2	rs6431631	234688036	4.94e-28	X30660	cs	mt
2	rs78936963	234231401	2.83e-25	X30660	cs	mt
2	rs111712352	234417564	2.35e-24	X30660	cs	mt
2	rs838705	234273242	1.32e-23	X30660	cs	mt
2	rs80334668	234697151	1.66e-22	X30660	cs	mt
2	rs17862876	234657512	4.04e-21	X30660	cs	mt
2	rs10175949	234712921	4.43e-21	X30660	cs	mt
2	rs2305540	234375944	2.31e-19	X30660	cs	mt
2	rs114099762	234407420	2.39e-18	X30660	cs	mt
2	rs73998327	234183738	3.34e-18	X30660	cs	mt
2	rs10170160	234700578	5.11e-18	X30660	cs	mt
2	rs62192932	234169302	6.69e-18	X30660	cs	mt
2	rs13013882	234708428	3.51e-17	X30660	cs	mt
2	rs72980341	234326071	2.26e-16	X30660	cs	mt
2	rs12472151	234852692	1.68e-15	X30660	cs	mt
2	rs1377460	234536637	4.21e-15	X30660	cs	mt
2	rs12622156	234701686	5.25e-15	X30660	cs	mt
2	rs115836766	234685650	2.17e-14	X30660	cs	mt
12	rs4762786	20952032	9.11e-14	X30660	cs	mt
2	rs72976383	234229295	2.73e-13	X30660	cs	mt
2	rs72974350	234142619	4.84e-13	X30660	cs	mt
2	rs2242100	234358286	5.51e-13	X30660	cs	mt
2	rs1046974	234255547	5.65e-13	X30660	cs	mt
2	rs78447894	234315394	4.35e-12	X30660	cs	mt
2	rs79208193	234713681	2.39e-11	X30660	cs	mt
2	rs17864714	234704076	2.4e-11	X30660	cs	mt
2	rs1500480	234728078	3.22e-11	X30660	cs	mt
2	rs13394720	234502121	6.53e-10	X30660	cs	mt
2	rs879665	234740136	1.09e-09	X30660	cs	mt
2	rs62192955	234189961	1.12e-09	X30660	cs	mt
2	rs62191951	234699366	1.24e-09	X30660	cs	mt
2	rs10210302	234158839	1.45e-09	X30660	cs	mt
2	rs2302538	234676413	2e-09	X30660	cs	mt
2	rs62192762	234394111	2.61e-09	X30660	cs	mt
2	rs838737	234325052	3.79e-09	X30660	cs	mt
12	rs7966581	21379398	5.43e-09	X30660	cs	mt
12	rs34691116	21027327	5.93e-09	X30660	cs	mt
2	rs13002399	234482250	5.98e-09	X30660	cs	mt
12	rs77977416	20954486	7.86e-09	X30660	cs	mt
2	rs6431270	234211048	1.13e-08	X30660	cs	mt
2	rs7565275	234229320	2.84e-08	X30660	cs	mt
19	rs10408875	19503573	5.29e-08	X30660	cs	mt
2	rs114667609	234494716	5.73e-08	X30660	cs	mt
1	rs6665682	17968988	9.56e-08	X30660	cs	mt
6	rs80215559	25918225	1.01e-07	X30660	cs	mt
12	rs73062310	21320501	1.22e-07	X30660	cs	mt
2	rs6758317	234168951	1.3e-07	X30660	cs	mt
15	rs117268014	33086188	1.42e-07	X30660	cs	mt
10	rs2782979	115781367	1.6e-07	X30660	cs	mt
2	rs2005791	234883167	2.51e-07	X30660	cs	mt
11	rs588808	57683722	2.94e-07	X30660	cs	mt
6	rs12191877	31252925	2.96e-07	X30660	cs	mt
21	rs4816612	40506026	3.21e-07	X30660	cs	mt
4	rs16988606	33098368	3.74e-07	X30660	cs	mt
20	rs4600728	23715485	4.19e-07	X30660	cs	mt
1	rs77555710	199836987	4.29e-07	X30660	cs	mt
2	rs10175784	189882065	4.53e-07	X30660	cs	mt
12	rs4149057	21331599	4.9e-07	X30660	cs	mt
2	rs741157	234711164	5.05e-07	X30660	cs	mt
12	rs3184504	111884608	5.26e-07	X30660	cs	mt
21	rs73193741	32694727	5.53e-07	X30660	cs	mt
2	rs116737270	169141130	6e-07	X30660	cs	mt
14	rs35378064	106953813	6.72e-07	X30660	cs	mt
2	rs11563246	234708868	7.74e-07	X30660	cs	mt
12	rs76362746	95953645	9.01e-07	X30660	cs	mt
10	rs11591829	115793646	9.56e-07	X30660	cs	mt
20	rs62210012	40530674	9.77e-07	X30660	cs	mt
12	rs75151534	20900839	1.01e-06	X30660	cs	mt
1	rs72675274	61074119	1.06e-06	X30660	cs	mt
12	rs34953944	20863618	1.22e-06	X30660	cs	mt
10	rs12255169	53610354	1.24e-06	X30660	cs	mt
22	rs7288089	35341316	1.27e-06	X30660	cs	mt
15	rs4965811	101798865	1.29e-06	X30660	cs	mt
9	rs16911419	99380119	1.37e-06	X30660	cs	mt
2	rs78306603	165521903	1.37e-06	X30660	cs	mt
19	rs59262883	55850763	1.46e-06	X30660	cs	mt
22	rs74332294	23375624	1.48e-06	X30660	cs	mt
17	rs4523977	39883350	1.54e-06	X30660	cs	mt
9	rs35996969	97276900	1.54e-06	X30660	cs	mt
2	rs12582	234749354	1.56e-06	X30660	cs	mt
3	rs66973003	192613138	1.66e-06	X30660	cs	mt
20	rs74364106	58642959	1.69e-06	X30660	cs	mt
10	rs16926246	71093392	1.71e-06	X30660	cs	mt
2	rs13384101	235011203	1.76e-06	X30660	cs	mt
2	rs3806589	234750831	1.81e-06	X30660	cs	mt
13	rs11842684	93396655	1.88e-06	X30660	cs	mt
9	rs10124119	15086653	1.96e-06	X30660	cs	mt
6	rs2844619	31242223	2.18e-06	X30660	cs	mt
7	rs117374679	98731137	2.21e-06	X30660	cs	mt
14	rs117270202	68863230	2.23e-06	X30660	cs	mt
17	rs117936104	44814598	2.24e-06	X30660	cs	mt
12	rs17630235	112591686	2.31e-06	X30660	cs	mt
19	rs4251832	44169465	2.66e-06	X30660	cs	mt
6	rs3130542	31232111	2.67e-06	X30660	cs	mt
7	rs75235771	146720611	2.67e-06	X30660	cs	mt
21	rs2833336	32581714	3.21e-06	X30660	cs	mt
17	rs76855867	30537149	3.26e-06	X30660	cs	mt
4	rs7437969	32988370	3.29e-06	X30660	cs	mt
14	rs862049	74981882	3.32e-06	X30660	cs	mt
12	rs11049056	27738434	3.35e-06	X30660	cs	mt
12	rs7134402	13097327	3.36e-06	X30660	cs	mt
3	rs2874354	70451450	3.56e-06	X30660	cs	mt
2	rs17863751	234498485	3.57e-06	X30660	cs	mt
13	rs7337854	64194916	3.66e-06	X30660	cs	mt
19	rs78669016	44190582	3.7e-06	X30660	cs	mt
6	rs72916827	52031330	3.78e-06	X30660	cs	mt
17	rs11868764	72064864	3.97e-06	X30660	cs	mt
12	rs117451511	20971231	4.14e-06	X30660	cs	mt
3	rs1731412	145296295	4.15e-06	X30660	cs	mt
8	rs10104597	49994947	4.18e-06	X30660	cs	mt
10	rs35978279	65364247	4.34e-06	X30660	cs	mt
8	rs78990742	119688085	4.4e-06	X30660	cs	mt
19	rs79196613	57232226	4.44e-06	X30660	cs	mt
5	rs1960425	167672105	4.57e-06	X30660	cs	mt
12	rs35725869	85357052	4.59e-06	X30660	cs	mt
6	rs9403208	100354935	4.6e-06	X30660	cs	mt
10	rs117344044	88509897	4.66e-06	X30660	cs	mt
3	rs9841354	58686599	4.73e-06	X30660	cs	mt
14	rs8021433	94197929	4.75e-06	X30660	cs	mt
12	rs76266167	121884347	4.83e-06	X30660	cs	mt
2	rs6710162	4152765	4.84e-06	X30660	cs	mt
3	rs566448	54667462	4.89e-06	X30660	cs	mt
17	rs11867808	39883672	4.97e-06	X30660	cs	mt
1	rs114548326	249168530	5.02e-06	X30660	cs	mt
15	rs11631775	71421192	5.13e-06	X30660	cs	mt
14	rs11629282	68135039	5.22e-06	X30660	cs	mt
6	rs75519102	5160059	5.46e-06	X30660	cs	mt
4	rs115985916	5321046	5.5e-06	X30660	cs	mt
7	rs62463864	77821225	5.81e-06	X30660	cs	mt
10	rs2068888	94839642	5.83e-06	X30660	cs	mt
12	rs3794271	20860093	5.88e-06	X30660	cs	mt
17	rs867156	14240561	5.94e-06	X30660	cs	mt
14	rs78352137	100920416	6.42e-06	X30660	cs	mt
2	rs17868337	234639656	6.43e-06	X30660	cs	mt
5	rs4701112	178877216	6.55e-06	X30660	cs	mt
4	rs73875115	176584528	6.58e-06	X30660	cs	mt
2	rs114199889	140117143	6.61e-06	X30660	cs	mt
2	rs1048603	234394487	6.65e-06	X30660	cs	mt
4	rs75354342	145277991	6.66e-06	X30660	cs	mt
10	rs111690487	81086839	6.75e-06	X30660	cs	mt
6	rs60405386	23441984	6.77e-06	X30660	cs	mt
10	rs72811122	98216092	6.84e-06	X30660	cs	mt
2	rs72892443	186291074	7.04e-06	X30660	cs	mt
2	rs115717820	2935274	7.1e-06	X30660	cs	mt
3	rs4679198	124693299	7.16e-06	X30660	cs	mt
20	rs6021177	50013830	7.39e-06	X30660	cs	mt
23	rs146813895	30966679	7.48e-06	X30660	cs	mt
9	rs72710209	12061500	7.52e-06	X30660	cs	mt
3	rs1515428	188316209	7.59e-06	X30660	cs	mt
11	rs11034861	38595648	7.63e-06	X30660	cs	mt
5	rs77065859	15611133	7.94e-06	X30660	cs	mt
7	rs3779607	1586662	8.33e-06	X30660	cs	mt
2	rs74700362	96756911	8.37e-06	X30660	cs	mt
2	rs115700531	234424542	8.48e-06	X30660	cs	mt
4	rs795137	105086146	8.51e-06	X30660	cs	mt
4	rs114927366	5563164	8.57e-06	X30660	cs	mt
14	rs2295825	53174328	8.63e-06	X30660	cs	mt
6	rs41274878	42788494	8.69e-06	X30660	cs	mt
12	rs7962669	26696243	8.87e-06	X30660	cs	mt
9	rs12352208	14573137	9.27e-06	X30660	cs	mt
20	rs6133792	10075463	9.94e-06	X30660	cs	mt
2	rs7586110	234590527	0	X30840	cs	mt
2	rs2361502	234698790	0	X30840	cs	mt
2	rs2602381	234584324	3.07e-269	X30840	cs	mt
2	rs1597944	234504098	3.23e-160	X30840	cs	mt
2	rs6719561	234683763	1.72e-104	X30840	cs	mt
2	rs1112310	234567916	1.57e-82	X30840	cs	mt
2	rs28900373	234651223	2.71e-78	X30840	cs	mt
2	rs11563251	234679384	2.41e-71	X30840	cs	mt
2	rs17868336	234638006	5.71e-58	X30840	cs	mt
2	rs76026343	234661537	2.66e-57	X30840	cs	mt
2	rs6731242	234578693	1.26e-53	X30840	cs	mt
2	rs11683356	234545294	2.43e-52	X30840	cs	mt
2	rs17862831	234500290	1.39e-45	X30840	cs	mt
2	rs62192778	234475415	6.37e-40	X30840	cs	mt
2	rs114346341	234563065	2.91e-37	X30840	cs	mt
2	rs6431631	234688036	2.52e-34	X30840	cs	mt
2	rs838705	234273242	7.93e-32	X30840	cs	mt
2	rs80334668	234697151	9.23e-29	X30840	cs	mt
2	rs78936963	234231401	1.66e-28	X30840	cs	mt
2	rs10175949	234712921	7e-28	X30840	cs	mt
2	rs111712352	234417564	7.08e-27	X30840	cs	mt
2	rs17862876	234657512	1.01e-25	X30840	cs	mt
2	rs13013882	234708428	5.41e-25	X30840	cs	mt
12	rs4149056	21331549	1.16e-24	X30840	cs	mt
2	rs2305540	234375944	4.7e-24	X30840	cs	mt
2	rs114099762	234407420	1.64e-23	X30840	cs	mt
2	rs73998327	234183738	5.08e-23	X30840	cs	mt
2	rs72980341	234326071	1.26e-22	X30840	cs	mt
2	rs62192932	234169302	1.96e-22	X30840	cs	mt
2	rs10170160	234700578	6.07e-21	X30840	cs	mt
2	rs12622156	234701686	1.6e-20	X30840	cs	mt
2	rs1377460	234536637	5.54e-19	X30840	cs	mt
2	rs1046974	234255547	2.48e-17	X30840	cs	mt
2	rs12472151	234852692	5.71e-17	X30840	cs	mt
2	rs72974350	234142619	1.7e-15	X30840	cs	mt
2	rs72976383	234229295	6.15e-15	X30840	cs	mt
2	rs62192955	234189961	6.92e-15	X30840	cs	mt
2	rs879665	234740136	5.98e-14	X30840	cs	mt
2	rs2242100	234358286	7.39e-14	X30840	cs	mt
2	rs115836766	234685650	7.97e-14	X30840	cs	mt
2	rs78447894	234315394	9.36e-14	X30840	cs	mt
2	rs1500480	234728078	1.12e-13	X30840	cs	mt
2	rs62192762	234394111	7.16e-13	X30840	cs	mt
12	rs4762786	20952032	9.87e-13	X30840	cs	mt
2	rs79208193	234713681	1.16e-12	X30840	cs	mt
2	rs7565275	234229320	4.35e-12	X30840	cs	mt
2	rs17864714	234704076	1.69e-11	X30840	cs	mt
2	rs10210302	234158839	2.05e-11	X30840	cs	mt
2	rs114667609	234494716	2.68e-11	X30840	cs	mt
2	rs62191951	234699366	9.25e-11	X30840	cs	mt
2	rs13002399	234482250	9.32e-11	X30840	cs	mt
2	rs6758317	234168951	1.03e-10	X30840	cs	mt
2	rs838737	234325052	1.55e-10	X30840	cs	mt
2	rs11563246	234708868	1.7e-10	X30840	cs	mt
2	rs6431270	234211048	3.36e-10	X30840	cs	mt
2	rs13394720	234502121	4.18e-09	X30840	cs	mt
2	rs213548	234741443	5.59e-09	X30840	cs	mt
2	rs13384181	234775346	5.72e-09	X30840	cs	mt
12	rs77977416	20954486	1.11e-08	X30840	cs	mt
2	rs2005791	234883167	1.18e-08	X30840	cs	mt
11	rs588808	57683722	3.14e-08	X30840	cs	mt
2	rs741157	234711164	3.95e-08	X30840	cs	mt
2	rs17863751	234498485	4.97e-08	X30840	cs	mt
2	rs12582	234749354	1.1e-07	X30840	cs	mt
2	rs1048603	234394487	1.17e-07	X30840	cs	mt
15	rs28533482	31756057	2.14e-07	X30840	cs	mt
6	rs80215559	25918225	2.73e-07	X30840	cs	mt
10	rs35768343	64888493	3.36e-07	X30840	cs	mt
19	rs78669016	44190582	3.41e-07	X30840	cs	mt
1	rs11578268	54840558	3.91e-07	X30840	cs	mt
12	rs73069053	21468230	5.65e-07	X30840	cs	mt
2	rs17868337	234639656	6.3e-07	X30840	cs	mt
2	rs13384101	235011203	6.53e-07	X30840	cs	mt
7	rs117374679	98731137	7.01e-07	X30840	cs	mt
15	rs117268014	33086188	7.15e-07	X30840	cs	mt
19	rs4251832	44169465	8.36e-07	X30840	cs	mt
3	rs58620630	41669730	9.13e-07	X30840	cs	mt
4	rs795137	105086146	9.67e-07	X30840	cs	mt
2	rs6717651	234886692	1.02e-06	X30840	cs	mt
12	rs4149057	21331599	1.23e-06	X30840	cs	mt
13	rs76499695	43581524	1.24e-06	X30840	cs	mt
20	rs74364106	58642959	1.31e-06	X30840	cs	mt
20	rs4600728	23715485	1.31e-06	X30840	cs	mt
14	rs2295825	53174328	1.37e-06	X30840	cs	mt
12	rs11049056	27738434	1.4e-06	X30840	cs	mt
12	rs74528913	21038609	1.5e-06	X30840	cs	mt
12	rs75151534	20900839	1.55e-06	X30840	cs	mt
12	rs34691116	21027327	1.57e-06	X30840	cs	mt
6	rs203888	28021589	1.65e-06	X30840	cs	mt
1	rs4839069	111137811	1.67e-06	X30840	cs	mt
1	rs6665682	17968988	1.92e-06	X30840	cs	mt
2	rs116737270	169141130	2.41e-06	X30840	cs	mt
12	rs117451511	20971231	2.46e-06	X30840	cs	mt
6	rs3130542	31232111	2.83e-06	X30840	cs	mt
19	rs73062584	58111224	3.07e-06	X30840	cs	mt
3	rs2874354	70451450	3.19e-06	X30840	cs	mt
9	rs9407905	18397407	3.85e-06	X30840	cs	mt
7	rs75538940	3520324	4.37e-06	X30840	cs	mt
21	rs4816612	40506026	4.47e-06	X30840	cs	mt
12	rs73200756	88268576	4.56e-06	X30840	cs	mt
14	rs862049	74981882	4.6e-06	X30840	cs	mt
5	rs62356621	56305266	4.77e-06	X30840	cs	mt
12	rs13479	13128058	4.81e-06	X30840	cs	mt
17	rs17854914	4721376	5.02e-06	X30840	cs	mt
10	rs7088948	88458280	5.27e-06	X30840	cs	mt
2	rs10175784	189882065	5.31e-06	X30840	cs	mt
11	rs79788804	2868868	5.7e-06	X30840	cs	mt
8	rs75529511	140589442	5.82e-06	X30840	cs	mt
12	rs7134402	13097327	6.2e-06	X30840	cs	mt
12	rs3184504	111884608	6.22e-06	X30840	cs	mt
12	rs117428098	21025531	6.48e-06	X30840	cs	mt
5	rs10214349	157321607	6.58e-06	X30840	cs	mt
10	rs12255169	53610354	6.62e-06	X30840	cs	mt
2	rs12475068	234622110	6.88e-06	X30840	cs	mt
8	rs11994889	14893100	6.88e-06	X30840	cs	mt
9	rs4135215	113007499	7.61e-06	X30840	cs	mt
16	rs79755695	53995500	7.7e-06	X30840	cs	mt
2	rs75316804	140145952	8.17e-06	X30840	cs	mt
15	rs28609156	101795826	8.38e-06	X30840	cs	mt
17	rs28522598	1137707	8.41e-06	X30840	cs	mt
6	rs115616369	14327890	8.42e-06	X30840	cs	mt
4	rs16988606	33098368	8.49e-06	X30840	cs	mt
17	rs76855867	30537149	8.79e-06	X30840	cs	mt
18	rs8091928	1734851	9.68e-06	X30840	cs	mt
17	rs727428	7537792	8.57e-59	X30830	cs	mt
17	rs4227	7491177	2.28e-56	X30830	cs	mt
17	rs1042522	7579472	1.18e-37	X30830	cs	mt
17	rs17856697	7348625	5.84e-35	X30830	cs	mt
17	rs13894	7529902	3.78e-29	X30830	cs	mt
17	rs13290	7329632	1.03e-27	X30830	cs	mt
17	rs11078691	7424935	2.18e-26	X30830	cs	mt
17	rs3803800	7462969	6.36e-24	X30830	cs	mt
17	rs55784804	7536460	7.78e-24	X30830	cs	mt
10	rs7080386	65048306	9.27e-22	X30830	cs	mt
17	rs1641524	7549645	1.13e-21	X30830	cs	mt
17	rs3174744	7322245	2.85e-16	X30830	cs	mt
17	rs6761	7417663	6.96e-15	X30830	cs	mt
17	rs35386490	7310006	3.33e-13	X30830	cs	mt
17	rs78414518	7478402	3.56e-13	X30830	cs	mt
10	rs7075302	65381740	8.38e-13	X30830	cs	mt
23	rs1573036	109820068	1.19e-12	X30830	cs	mt
2	rs1919127	27801493	4.92e-12	X30830	cs	mt
17	rs11652704	7584400	5.52e-12	X30830	cs	mt
17	rs55662831	7630193	2.38e-11	X30830	cs	mt
17	rs72829446	7552123	7.25e-10	X30830	cs	mt
10	rs35768343	64888493	6.72e-09	X30830	cs	mt
17	rs62062590	7617378	1.15e-08	X30830	cs	mt
17	rs16948048	47440466	1.52e-08	X30830	cs	mt
17	rs73324348	47455752	1.55e-08	X30830	cs	mt
17	rs72841430	7767378	2.8e-08	X30830	cs	mt
10	rs6479897	65136628	1.41e-07	X30830	cs	mt
23	rs142599455	50497950	1.75e-07	X30830	cs	mt
17	rs56206519	7303143	1.94e-07	X30830	cs	mt
15	rs8023580	96708291	2.32e-07	X30830	cs	mt
2	rs11688492	64865804	5.43e-07	X30830	cs	mt
10	rs10995392	64764692	6.6e-07	X30830	cs	mt
17	rs858520	7530271	8.84e-07	X30830	cs	mt
10	rs10822120	64829314	1.3e-06	X30830	cs	mt
15	rs72743115	53759611	1.31e-06	X30830	cs	mt
14	rs28929474	94844947	1.32e-06	X30830	cs	mt
11	rs4300357	26720410	1.42e-06	X30830	cs	mt
17	rs11655704	47448172	1.52e-06	X30830	cs	mt
10	rs72820803	64761387	2.1e-06	X30830	cs	mt
3	rs645040	135926622	2.27e-06	X30830	cs	mt
17	rs34768933	7285723	3.04e-06	X30830	cs	mt
17	rs11652004	65576148	3.28e-06	X30830	cs	mt
1	rs742263	168408076	3.88e-06	X30830	cs	mt
2	rs76972388	220068335	4.74e-06	X30830	cs	mt
17	rs56217607	7692656	4.83e-06	X30830	cs	mt
17	rs9906502	7615745	6.34e-06	X30830	cs	mt
17	rs2584652	47514665	7.48e-06	X30830	cs	mt
17	rs8069501	7394968	7.55e-06	X30830	cs	mt
2	rs968098	3916161	7.62e-06	X30830	cs	mt
3	rs3915455	136647904	7.83e-06	X30830	cs	mt
16	rs117017486	62704748	8.1e-06	X30830	cs	mt
11	rs12577722	12641918	9.36e-06	X30830	cs	mt
17	rs1801689	64210580	9.71e-06	X30830	cs	mt
17	rs4227	7491177	5.66e-16	X30850	cs	mt
23	rs5934505	8913826	4.64e-12	X30850	cs	mt
17	rs727428	7537792	5.81e-12	X30850	cs	mt
17	rs1042522	7579472	2.12e-10	X30850	cs	mt
12	rs56196860	2908330	4.61e-10	X30850	cs	mt
17	rs7209977	7386090	4.8e-10	X30850	cs	mt
10	rs10761779	65274927	5.94e-10	X30850	cs	mt
17	rs3853818	7346302	1.19e-09	X30850	cs	mt
23	rs2073787	109694685	2.28e-08	X30850	cs	mt
17	rs12051767	7543894	2.59e-08	X30850	cs	mt
17	rs55784804	7536460	4.33e-08	X30850	cs	mt
17	rs11652704	7584400	1.1e-07	X30850	cs	mt
17	rs35386490	7310006	1.73e-07	X30850	cs	mt
11	rs10894604	132641746	1.2e-06	X30850	cs	mt
4	rs1583353	189521518	1.3e-06	X30850	cs	mt
17	rs3803800	7462969	3.01e-06	X30850	cs	mt
17	rs11078691	7424935	3.36e-06	X30850	cs	mt
17	rs4790693	4614597	3.86e-06	X30850	cs	mt
6	rs3130474	31199256	4.65e-06	X30850	cs	mt
8	rs7841142	86034634	5.53e-06	X30850	cs	mt
7	rs3807840	8191582	5.7e-06	X30850	cs	mt
17	rs72829446	7552123	6.24e-06	X30850	cs	mt
17	rs1641524	7549645	7.74e-06	X30850	cs	mt
1	rs72657141	21705725	9.55e-06	X30850	cs	mt
2	rs560887	169763148	6.21e-38	X30740	cs	mt
2	rs1402837	169757354	5.4e-12	X30740	cs	mt
7	rs6975024	44231886	9.59e-11	X30740	cs	mt
3	rs1879442	170727351	1.71e-08	X30740	cs	mt
2	rs492594	169764176	2.1e-08	X30740	cs	mt
2	rs2232328	169764546	2.41e-07	X30740	cs	mt
8	rs13266634	118184783	4.05e-07	X30740	cs	mt
2	rs13430620	169768891	5.06e-07	X30740	cs	mt
7	rs3757840	44231216	6.24e-07	X30740	cs	mt
1	rs1832787	18626917	3.03e-06	X30740	cs	mt
3	rs61791073	170721810	4.81e-06	X30740	cs	mt
7	rs73043329	7916817	5.51e-06	X30740	cs	mt
18	rs17659612	58308308	5.78e-06	X30740	cs	mt
5	rs79223001	166972390	7.06e-06	X30740	cs	mt
15	rs34591432	94929511	8.49e-06	X30740	cs	mt
10	rs16926246	71093392	1.34e-46	X30750	cs	mt
2	rs560887	169763148	1.57e-14	X30750	cs	mt
6	rs80215559	25918225	1.36e-11	X30750	cs	mt
10	rs7909192	71124228	6.09e-11	X30750	cs	mt
7	rs730497	44223721	1.24e-10	X30750	cs	mt
7	rs3757840	44231216	5.16e-10	X30750	cs	mt
6	rs12216125	25997458	2.85e-09	X30750	cs	mt
10	rs7072268	71099913	3.53e-08	X30750	cs	mt
17	rs12936927	17726965	1.31e-07	X30750	cs	mt
17	rs1046896	80685533	4.49e-07	X30750	cs	mt
10	rs4746839	71062762	5.32e-07	X30750	cs	mt
4	rs35793856	145011740	5.74e-07	X30750	cs	mt
9	rs62576049	136390941	9.54e-07	X30750	cs	mt
3	rs55783585	187091020	1.27e-06	X30750	cs	mt
23	rs4911821	114645027	1.61e-06	X30750	cs	mt
22	rs4820268	37469591	1.63e-06	X30750	cs	mt
10	rs7919018	71025852	2.16e-06	X30750	cs	mt
10	rs10128330	71138133	2.52e-06	X30750	cs	mt
13	rs9597584	58248124	3.05e-06	X30750	cs	mt
4	rs2545305	181719685	4.56e-06	X30750	cs	mt
17	rs2748427	76121864	4.88e-06	X30750	cs	mt
3	rs11718502	42529082	5.92e-06	X30750	cs	mt
6	rs1625636	29732302	5.96e-06	X30750	cs	mt
1	rs11211076	45560561	6.53e-06	X30750	cs	mt
6	rs6912280	29173038	6.72e-06	X30750	cs	mt
7	rs2908290	44216137	6.85e-06	X30750	cs	mt
2	rs3791703	212284353	7.25e-06	X30750	cs	mt
13	rs116995489	31398178	7.85e-06	X30750	cs	mt
7	rs1960024	150281362	8.12e-06	X30750	cs	mt
3	rs13320382	152204745	8.29e-06	X30750	cs	mt
1	rs17442970	36887813	9.45e-06	X30750	cs	mt
8	rs11558471	118185733	9.85e-06	X30750	cs	mt
4	rs13129697	9926967	1.01e-139	X30880	cs	mt
4	rs4698023	10304726	1.79e-91	X30880	cs	mt
4	rs6834555	10062326	1.31e-61	X30880	cs	mt
4	rs62295971	9978142	2.89e-61	X30880	cs	mt
4	rs2080072	10235622	2.77e-44	X30880	cs	mt
4	rs79824251	10123215	5.46e-34	X30880	cs	mt
4	rs45499402	89043634	3.97e-23	X30880	cs	mt
4	rs6839820	10296114	2.55e-21	X30880	cs	mt
4	rs114695316	10291550	2.45e-20	X30880	cs	mt
4	rs56139970	9802272	8.31e-20	X30880	cs	mt
4	rs56038393	9897885	1.09e-18	X30880	cs	mt
4	rs17420450	10350765	1.2e-18	X30880	cs	mt
4	rs7698858	9895070	2.89e-17	X30880	cs	mt
4	rs12504795	10499344	9.54e-17	X30880	cs	mt
4	rs75341455	10061147	2.37e-15	X30880	cs	mt
4	rs75816008	10335496	1.27e-14	X30880	cs	mt
4	rs13115661	10493961	1.28e-14	X30880	cs	mt
4	rs3114018	89064581	2.33e-14	X30880	cs	mt
4	rs5028371	10452986	2.55e-13	X30880	cs	mt
4	rs75181558	9916133	4.2e-13	X30880	cs	mt
4	rs4484300	10145794	3.18e-12	X30880	cs	mt
4	rs34213329	9917484	2.28e-11	X30880	cs	mt
4	rs1878943	9766888	6.84e-11	X30880	cs	mt
4	rs16891234	9946163	1.74e-09	X30880	cs	mt
4	rs73224420	10302359	2.32e-09	X30880	cs	mt
6	rs11754288	25776949	2.33e-09	X30880	cs	mt
4	rs12374320	10120609	3.26e-09	X30880	cs	mt
4	rs143113985	10499378	6.21e-09	X30880	cs	mt
4	rs6837173	9590700	7.5e-09	X30880	cs	mt
4	rs13140984	9637886	1.2e-08	X30880	cs	mt
4	rs193054756	10499983	2.45e-08	X30880	cs	mt
4	rs17477692	10316350	9.41e-08	X30880	cs	mt
6	rs1184802	25858346	1.3e-07	X30880	cs	mt
10	rs1171619	61465838	2.05e-07	X30880	cs	mt
4	rs34208161	10444106	2.59e-07	X30880	cs	mt
1	rs11264341	155151493	3.5e-07	X30880	cs	mt
4	rs76356518	10544125	7.71e-07	X30880	cs	mt
4	rs2622604	89078924	9.41e-07	X30880	cs	mt
4	rs2728106	88972051	9.61e-07	X30880	cs	mt
15	rs12904816	48678085	1.04e-06	X30880	cs	mt
4	rs10016702	10447640	1.44e-06	X30880	cs	mt
2	rs12987055	27834152	2.32e-06	X30880	cs	mt
8	rs10109414	23751151	2.58e-06	X30880	cs	mt
1	rs72730947	192041763	2.83e-06	X30880	cs	mt
4	rs74453475	10331887	2.88e-06	X30880	cs	mt
13	rs4770302	23348178	2.88e-06	X30880	cs	mt
11	rs471618	64465403	3.91e-06	X30880	cs	mt
8	rs72718280	134492373	4.11e-06	X30880	cs	mt
4	rs73225891	9922170	4.68e-06	X30880	cs	mt
13	rs9548132	38549223	4.76e-06	X30880	cs	mt
4	rs75896783	10008964	5.53e-06	X30880	cs	mt
11	rs56339474	64142478	6.02e-06	X30880	cs	mt
6	rs62394297	25871117	7.39e-06	X30880	cs	mt
19	rs429358	45411941	1.96e-55	X30710	cs	mt
1	rs1205	159682233	7.61e-39	X30710	cs	mt
12	rs2393791	121423956	1.14e-38	X30710	cs	mt
1	rs11265263	159710517	3.88e-26	X30710	cs	mt
1	rs1892534	66105944	5.96e-26	X30710	cs	mt
1	rs3116653	159696910	2.88e-21	X30710	cs	mt
12	rs10849829	121470256	2.1e-20	X30710	cs	mt
1	rs3093059	159685136	3.03e-17	X30710	cs	mt
12	rs2133638	121374264	2.82e-16	X30710	cs	mt
1	rs61812598	154420087	3.06e-15	X30710	cs	mt
1	rs17407727	66172006	9.2e-15	X30710	cs	mt
12	rs7961554	121400244	1.75e-13	X30710	cs	mt
1	rs4655754	66114747	1.72e-12	X30710	cs	mt
12	rs57830821	121122676	9.24e-12	X30710	cs	mt
19	rs439401	45414451	4.51e-11	X30710	cs	mt
12	rs7305618	121402932	4.55e-11	X30710	cs	mt
12	rs10774580	121476423	2.09e-10	X30710	cs	mt
2	rs780093	27742603	2.11e-10	X30710	cs	mt
1	rs34280859	66304768	2.28e-10	X30710	cs	mt
1	rs2592900	159616629	2.15e-09	X30710	cs	mt
1	rs72925335	66105688	2.58e-09	X30710	cs	mt
1	rs1137101	66058513	8.59e-09	X30710	cs	mt
1	rs5010905	66199223	1.46e-08	X30710	cs	mt
19	rs157580	45395266	1.56e-08	X30710	cs	mt
12	rs11065290	121280460	1.79e-07	X30710	cs	mt
12	rs12819210	121458400	4.72e-07	X30710	cs	mt
11	rs17244991	74636892	5.89e-07	X30710	cs	mt
1	rs12042349	159176490	7.21e-07	X30710	cs	mt
3	rs7614831	27721841	1.03e-06	X30710	cs	mt
1	rs7531110	65937065	1.09e-06	X30710	cs	mt
19	rs12162222	45348522	1.39e-06	X30710	cs	mt
12	rs11065387	121427653	1.39e-06	X30710	cs	mt
19	rs405509	45408836	1.5e-06	X30710	cs	mt
3	rs115354479	174715337	1.65e-06	X30710	cs	mt
1	rs17457976	159580873	1.81e-06	X30710	cs	mt
6	rs485774	32290954	1.98e-06	X30710	cs	mt
6	rs2261033	31603591	2.03e-06	X30710	cs	mt
12	rs12816397	121271706	2.22e-06	X30710	cs	mt
12	rs11065079	120752247	2.67e-06	X30710	cs	mt
1	rs11208750	66257838	2.8e-06	X30710	cs	mt
22	rs2071771	40415140	2.87e-06	X30710	cs	mt
1	rs55910253	159714427	3.16e-06	X30710	cs	mt
1	rs1937462	66337832	3.2e-06	X30710	cs	mt
17	rs62067002	9065552	3.96e-06	X30710	cs	mt
3	rs34345115	27605382	4.12e-06	X30710	cs	mt
1	rs12088813	66407700	4.24e-06	X30710	cs	mt
12	rs10849835	121489377	4.88e-06	X30710	cs	mt
9	rs10121943	20538090	5.6e-06	X30710	cs	mt
11	rs35374221	61808938	7.08e-06	X30710	cs	mt
12	rs74563897	40304042	7.16e-06	X30710	cs	mt
1	rs3845624	159218266	7.49e-06	X30710	cs	mt
2	rs6736140	38371075	8.01e-06	X30710	cs	mt
21	rs75877632	38033949	8.29e-06	X30710	cs	mt
11	rs964184	116648917	1.78e-50	X30870	cs	mt
11	rs12280724	116613423	1.56e-23	X30870	cs	mt
11	rs662799	116663707	4.74e-22	X30870	cs	mt
8	rs7841189	19845376	9.7e-22	X30870	cs	mt
8	rs15285	19824667	1.85e-19	X30870	cs	mt
2	rs1260326	27730940	1.43e-17	X30870	cs	mt
7	rs17145750	73026378	1.51e-17	X30870	cs	mt
11	rs61905132	116673464	1.04e-15	X30870	cs	mt
11	rs4938303	116584987	1.39e-14	X30870	cs	mt
19	rs439401	45414451	1.06e-13	X30870	cs	mt
8	rs264	19813180	3.59e-13	X30870	cs	mt
11	rs5128	116703640	4.62e-12	X30870	cs	mt
1	rs2131925	63025942	1.67e-11	X30870	cs	mt
19	rs7412	45412079	6.99e-11	X30870	cs	mt
8	rs2001945	126477978	8.39e-10	X30870	cs	mt
8	rs2954038	126507389	6.97e-09	X30870	cs	mt
19	rs7259004	45432557	2.14e-08	X30870	cs	mt
2	rs1042034	21225281	3.15e-08	X30870	cs	mt
8	rs2197089	19826373	4.05e-08	X30870	cs	mt
19	rs116843064	8429323	6.5e-08	X30870	cs	mt
2	rs13404327	27519153	6.94e-08	X30870	cs	mt
15	rs2043085	58680954	8.74e-08	X30870	cs	mt
8	rs79734126	19855030	1.1e-07	X30870	cs	mt
2	rs2280737	27589810	2.02e-07	X30870	cs	mt
8	rs10103634	19890612	2.16e-07	X30870	cs	mt
20	rs7679	44576502	2.33e-07	X30870	cs	mt
2	rs1820914	21402957	7.72e-07	X30870	cs	mt
1	rs2031373	63083289	9.3e-07	X30870	cs	mt
8	rs6586879	19762732	1.37e-06	X30870	cs	mt
19	rs157581	45395714	1.53e-06	X30870	cs	mt
1	rs12124310	63210814	3.43e-06	X30870	cs	mt
19	rs7254892	45389596	4.31e-06	X30870	cs	mt
10	rs4148946	73770073	4.4e-06	X30870	cs	mt
14	rs72662359	27762433	4.62e-06	X30870	cs	mt
2	rs6714314	8540491	5.01e-06	X30870	cs	mt
23	rs241128	147764892	5.14e-06	X30870	cs	mt
6	rs3130521	31196376	5.91e-06	X30870	cs	mt
1	rs28404710	45032607	6.02e-06	X30870	cs	mt
20	rs10432735	44650318	6.05e-06	X30870	cs	mt
15	rs80199264	48107055	6.45e-06	X30870	cs	mt
15	rs2169877	86085802	7.04e-06	X30870	cs	mt
15	rs55707100	43820717	7.09e-06	X30870	cs	mt
2	rs1367117	21263900	7.53e-06	X30870	cs	mt
3	rs17760875	162481759	8.48e-06	X30870	cs	mt
6	rs2894207	31263751	8.78e-06	X30870	cs	mt
1	rs11801671	175827312	9.34e-06	X30870	cs	mt
11	rs10790164	116699389	9.47e-06	X30870	cs	mt
6	rs6920760	30874797	9.96e-06	X30870	cs	mt
3	rs10937329	187713718	2.07e-09	X30670	cs	mt
1	rs11264341	155151493	7.26e-07	X30670	cs	mt
8	rs62520251	140266612	2.17e-06	X30670	cs	mt
6	rs12189777	70591331	3.88e-06	X30670	cs	mt
8	rs17785813	23734266	4.06e-06	X30670	cs	mt
3	rs73188628	187721148	4.9e-06	X30670	cs	mt
19	rs4805801	33183812	5.31e-06	X30670	cs	mt
5	rs45480797	40680964	5.46e-06	X30670	cs	mt
10	rs75242872	54088932	9.13e-06	X30670	cs	mt
15	rs1288775	45661678	1.22e-15	X30700	cs	mt
17	rs11868441	59239221	1.17e-08	X30700	cs	mt
19	rs7256355	33199477	1.22e-08	X30700	cs	mt
23	rs56121637	106016268	7.66e-08	X30700	cs	mt
4	rs17319721	77368847	1.91e-07	X30700	cs	mt
6	rs3120139	160741622	3.75e-07	X30700	cs	mt
7	rs10224002	151415041	4.7e-07	X30700	cs	mt
19	rs2287880	33349295	5.6e-07	X30700	cs	mt
18	rs7231120	18657759	1.07e-06	X30700	cs	mt
13	rs9513481	99416030	1.37e-06	X30700	cs	mt
21	rs75579863	29577299	1.83e-06	X30700	cs	mt
22	rs12484776	40652873	3.11e-06	X30700	cs	mt
11	rs17160805	70189916	4.24e-06	X30700	cs	mt
23	rs6621404	79227101	4.35e-06	X30700	cs	mt
1	rs11572237	60383109	4.37e-06	X30700	cs	mt
20	rs2050084	40567425	5.9e-06	X30700	cs	mt
2	rs17269182	58887347	6.4e-06	X30700	cs	mt
15	rs3737267	45702799	6.51e-06	X30700	cs	mt
6	rs10946313	19381386	8.14e-06	X30700	cs	mt
20	rs1158167	23578189	8.95e-161	X30720	cs	mt
20	rs2983608	23642839	1.44e-80	X30720	cs	mt
20	rs6114264	23746310	2.34e-40	X30720	cs	mt
20	rs41304816	23517560	2.07e-27	X30720	cs	mt
20	rs117458662	23679928	2.98e-25	X30720	cs	mt
20	rs75810394	23544379	5.38e-22	X30720	cs	mt
20	rs66590796	23691153	1.84e-21	X30720	cs	mt
20	rs73610708	23539846	4.29e-21	X30720	cs	mt
20	rs2983641	23586977	5.21e-16	X30720	cs	mt
20	rs73102389	23635691	1.15e-15	X30720	cs	mt
20	rs6106728	23801950	1.61e-11	X30720	cs	mt
20	rs13043045	23750404	1.67e-11	X30720	cs	mt
20	rs6048704	23296209	5.59e-11	X30720	cs	mt
20	rs13040731	23642389	6.17e-10	X30720	cs	mt
20	rs192455477	23235964	7.23e-10	X30720	cs	mt
20	rs4627645	23740591	1.52e-09	X30720	cs	mt
20	rs3004118	23487503	4.28e-09	X30720	cs	mt
20	rs117492213	23418327	6.28e-09	X30720	cs	mt
4	rs17319721	77368847	7.09e-09	X30720	cs	mt
20	rs78916169	23405904	9.67e-09	X30720	cs	mt
20	rs17750862	23377815	7.34e-08	X30720	cs	mt
20	rs117720287	23829486	1.19e-07	X30720	cs	mt
1	rs114624895	182247649	1.57e-07	X30720	cs	mt
20	rs73104320	23661479	2.61e-07	X30720	cs	mt
20	rs3004096	23305768	4.98e-07	X30720	cs	mt
20	rs116548544	23723592	5.92e-07	X30720	cs	mt
7	rs10224002	151415041	6.11e-07	X30720	cs	mt
20	rs2984254	23953105	1.91e-06	X30720	cs	mt
5	rs4075959	176784612	3.52e-06	X30720	cs	mt
4	rs4859673	77364799	4.3e-06	X30720	cs	mt
1	rs55893155	45838756	4.43e-06	X30720	cs	mt
20	rs6114248	23711882	4.77e-06	X30720	cs	mt
17	rs11868441	59239221	4.8e-06	X30720	cs	mt
20	rs77114334	23565975	6.84e-06	X30720	cs	mt
20	rs1112819	23323987	7.76e-06	X30720	cs	mt
9	rs507666	136149399	3.42e-86	X30610	cs	mt
1	rs149344982	21889760	7.88e-56	X30610	cs	mt
9	rs4962153	136323754	1.03e-35	X30610	cs	mt
9	rs581107	136147702	4.12e-30	X30610	cs	mt
6	rs9467160	24441746	2.75e-26	X30610	cs	mt
1	rs4654748	21786068	2.58e-25	X30610	cs	mt
9	rs11244084	136191010	9.42e-23	X30610	cs	mt
1	rs6680628	21765211	5.21e-22	X30610	cs	mt
1	rs72659192	21906604	7.24e-22	X30610	cs	mt
19	rs492602	49206417	5.82e-21	X30610	cs	mt
6	rs1126617	24489652	8.99e-21	X30610	cs	mt
9	rs11244035	136081319	3.11e-20	X30610	cs	mt
9	rs2073935	136340200	1.24e-16	X30610	cs	mt
8	rs2126259	9185146	3.49e-16	X30610	cs	mt
6	rs78420872	24464429	8.83e-16	X30610	cs	mt
1	rs9662008	21870726	5.55e-14	X30610	cs	mt
9	rs8176720	136132873	8.61e-14	X30610	cs	mt
1	rs80320018	21844496	6.78e-13	X30610	cs	mt
9	rs78755596	136124590	6.88e-13	X30610	cs	mt
17	rs55714927	7080316	1.56e-12	X30610	cs	mt
9	rs6597604	136049780	2.37e-12	X30610	cs	mt
6	rs9393553	24401654	4.06e-12	X30610	cs	mt
11	rs35887873	126219396	1.28e-11	X30610	cs	mt
9	rs4962050	136323845	1.52e-11	X30610	cs	mt
10	rs7923609	65133822	1.82e-11	X30610	cs	mt
1	rs1130564	21952884	1.83e-10	X30610	cs	mt
9	rs73553519	136359599	4.9e-10	X30610	cs	mt
6	rs807528	24544482	6.46e-10	X30610	cs	mt
9	rs117164445	136317767	1.07e-09	X30610	cs	mt
1	rs6656120	21891931	1.15e-09	X30610	cs	mt
1	rs3200254	21894735	1.24e-09	X30610	cs	mt
17	rs314253	7091650	1.28e-09	X30610	cs	mt
19	rs281395	49222483	4.87e-09	X30610	cs	mt
17	rs3826408	7101292	5.67e-09	X30610	cs	mt
8	rs12542898	9186835	8.54e-09	X30610	cs	mt
8	rs922049	9221080	2.65e-08	X30610	cs	mt
17	rs77680021	7124506	3.26e-08	X30610	cs	mt
8	rs11786900	9239958	3.54e-08	X30610	cs	mt
6	rs1535331	24342612	4.15e-08	X30610	cs	mt
1	rs10917008	21894307	4.54e-08	X30610	cs	mt
8	rs6982636	126479315	4.72e-08	X30610	cs	mt
1	rs10917021	21917234	1.13e-07	X30610	cs	mt
9	rs11507716	136397195	1.6e-07	X30610	cs	mt
15	rs34991064	90068496	1.18e-06	X30610	cs	mt
9	rs13283193	5626112	1.23e-06	X30610	cs	mt
1	rs41310412	21755747	1.25e-06	X30610	cs	mt
5	rs74850625	144462951	1.71e-06	X30610	cs	mt
11	rs3817640	297970	2e-06	X30610	cs	mt
1	rs2316260	21743972	2.05e-06	X30610	cs	mt
6	rs811100	24547027	2.11e-06	X30610	cs	mt
9	rs62574659	136189643	2.14e-06	X30610	cs	mt
1	rs60414268	21873204	2.18e-06	X30610	cs	mt
6	rs2296538	24289593	2.55e-06	X30610	cs	mt
6	rs114411164	24476700	2.79e-06	X30610	cs	mt
9	rs7870707	136209319	3e-06	X30610	cs	mt
16	rs17767419	79744548	3.03e-06	X30610	cs	mt
1	rs975000	21839690	3.13e-06	X30610	cs	mt
17	rs5412	7184046	3.22e-06	X30610	cs	mt
6	rs2793422	24418348	3.23e-06	X30610	cs	mt
2	rs780093	27742603	3.24e-06	X30610	cs	mt
1	rs78915636	21968741	3.25e-06	X30610	cs	mt
11	rs7949566	126285301	3.68e-06	X30610	cs	mt
9	rs10441806	136062437	4.56e-06	X30610	cs	mt
9	rs7022409	136043270	4.57e-06	X30610	cs	mt
1	rs36053309	21905604	5.1e-06	X30610	cs	mt
1	rs2275363	21940555	5.83e-06	X30610	cs	mt
12	rs17725026	102165424	6.23e-06	X30610	cs	mt
12	rs1318648	53670545	7.16e-06	X30610	cs	mt
3	rs73079572	46707531	7.58e-06	X30610	cs	mt
19	rs2548957	49262500	8.16e-06	X30610	cs	mt
1	rs72660339	21959957	8.21e-06	X30610	cs	mt
18	rs7239862	59167019	8.59e-06	X30610	cs	mt
5	rs6878620	171571754	8.64e-06	X30610	cs	mt
9	rs9330462	136385088	8.7e-06	X30610	cs	mt
22	rs2330805	24998619	4.46e-62	X30730	cs	mt
12	rs7310409	121424861	6.23e-31	X30730	cs	mt
14	rs2297067	103566785	1.24e-22	X30730	cs	mt
22	rs186765281	25010855	1.74e-18	X30730	cs	mt
1	rs1497406	16505320	1.03e-14	X30730	cs	mt
12	rs7305618	121402932	6.81e-14	X30730	cs	mt
7	rs17145750	73026378	5.31e-13	X30730	cs	mt
14	rs62006938	103530768	6.81e-13	X30730	cs	mt
4	rs4835265	146821410	2.4e-12	X30730	cs	mt
12	rs7961554	121400244	4.39e-12	X30730	cs	mt
12	rs10849829	121470256	1.59e-10	X30730	cs	mt
5	rs6888304	31020521	2.14e-08	X30730	cs	mt
22	rs56032751	25158445	3.6e-08	X30730	cs	mt
18	rs4940691	56095378	4.36e-08	X30730	cs	mt
12	rs10849835	121489377	6.98e-08	X30730	cs	mt
3	rs6785233	170756985	1.38e-07	X30730	cs	mt
2	rs1260326	27730940	3.28e-07	X30730	cs	mt
17	rs35967103	79488775	4.52e-07	X30730	cs	mt
12	rs2133638	121374264	4.65e-07	X30730	cs	mt
5	rs4074793	52193125	6.16e-07	X30730	cs	mt
12	rs57830821	121122676	6.47e-07	X30730	cs	mt
3	rs78384457	170604144	7.75e-07	X30730	cs	mt
12	rs2245407	121423998	8.52e-07	X30730	cs	mt
22	rs1076540	18439958	1.4e-06	X30730	cs	mt
22	rs117038722	24904003	1.49e-06	X30730	cs	mt
14	rs56839309	103564995	2.23e-06	X30730	cs	mt
12	rs10774580	121476423	2.47e-06	X30730	cs	mt
15	rs112714914	51691279	3.58e-06	X30730	cs	mt
14	rs10134022	103493868	3.72e-06	X30730	cs	mt
2	rs2943659	227125254	4.62e-06	X30730	cs	mt
3	rs11917607	79601060	5.12e-06	X30730	cs	mt
8	rs6982636	126479315	5.74e-06	X30730	cs	mt
3	rs422810	9218797	6.07e-06	X30730	cs	mt
15	rs340005	60878030	6.09e-06	X30730	cs	mt
12	rs56357256	121417386	6.36e-06	X30730	cs	mt
9	rs34080691	102651782	6.44e-06	X30730	cs	mt
22	rs6004244	25102070	9.23e-06	X30730	cs	mt
4	rs76069658	46218377	9.32e-06	X30730	cs	mt
16	rs11867021	78247842	9.9e-06	X30730	cs	mt
22	rs738409	44324727	5.6e-18	X30620	cs	mt
10	rs2862954	101912064	2.49e-08	X30620	cs	mt
22	rs2143571	44391686	1.29e-07	X30620	cs	mt
22	rs1007863	44395451	4.05e-07	X30620	cs	mt
3	rs76963575	193918802	6.92e-07	X30620	cs	mt
17	rs1801689	64210580	1.91e-06	X30620	cs	mt
8	rs112574791	145730221	2.18e-06	X30620	cs	mt
19	rs58542926	19379549	4.31e-06	X30620	cs	mt
1	rs1497406	16505320	5.02e-06	X30620	cs	mt
2	rs17585091	59682471	5.72e-06	X30620	cs	mt
9	rs4237274	79198957	8.42e-06	X30620	cs	mt
22	rs66889006	32723038	9.91e-06	X30620	cs	mt
10	rs56278466	17875857	1.32e-31	X30650	cs	mt
10	rs2477648	18103401	6.34e-22	X30650	cs	mt
10	rs12359178	18136543	4.15e-19	X30650	cs	mt
22	rs738409	44324727	1.95e-17	X30650	cs	mt
10	rs10909680	17889190	1.88e-12	X30650	cs	mt
10	rs1926739	18270422	8.88e-12	X30650	cs	mt
10	rs2477669	17806504	1.08e-10	X30650	cs	mt
22	rs1007863	44395451	1.06e-09	X30650	cs	mt
6	rs3891175	32634467	3.54e-09	X30650	cs	mt
10	rs36088866	18056696	8.02e-09	X30650	cs	mt
3	rs56384862	58395863	1.51e-08	X30650	cs	mt
10	rs4748388	17634752	2.59e-08	X30650	cs	mt
10	rs2862954	101912064	6.69e-08	X30650	cs	mt
22	rs2143571	44391686	6.86e-08	X30650	cs	mt
10	rs73603824	17674369	1.37e-07	X30650	cs	mt
10	rs35160301	17877539	1.42e-07	X30650	cs	mt
10	rs483809	18227444	3.78e-07	X30650	cs	mt
6	rs6906021	32626311	4.66e-07	X30650	cs	mt
6	rs3096690	32194630	5.48e-07	X30650	cs	mt
6	rs2844559	31340075	9.23e-07	X30650	cs	mt
1	rs554728	14540436	9.6e-07	X30650	cs	mt
6	rs9272449	32605451	1.22e-06	X30650	cs	mt
6	rs3094112	30761734	1.38e-06	X30650	cs	mt
6	rs424232	32208324	1.39e-06	X30650	cs	mt
17	rs9899658	2014311	1.43e-06	X30650	cs	mt
6	rs6926497	148952945	2.38e-06	X30650	cs	mt
10	rs10764176	18242311	2.59e-06	X30650	cs	mt
3	rs6762098	58468428	3.24e-06	X30650	cs	mt
18	rs17758456	60916373	4.01e-06	X30650	cs	mt
2	rs115045002	230215477	4.25e-06	X30650	cs	mt
22	rs7587	44386281	5.4e-06	X30650	cs	mt
17	rs11150789	79457543	6.04e-06	X30650	cs	mt
3	rs2600062	2047418	7.45e-06	X30650	cs	mt
4	rs112057221	144524670	7.83e-06	X30650	cs	mt
19	rs112644151	54345447	7.85e-06	X30650	cs	mt
11	rs74745782	85288658	8.17e-06	X30650	cs	mt
16	rs13330462	30364805	8.62e-06	X30650	cs	mt
10	rs2862926	101817341	8.68e-06	X30650	cs	mt
9	rs1226591	103340309	9.5e-06	X30650	cs	mt
5	rs411148	115128540	9.81e-06	X30650	cs	mt
12	rs2012504	10113083	9.89e-06	X30650	cs	mt
1	rs61804211	161671306	5.14e-14	X30860	cs	mt
1	rs56199187	161520931	2.48e-12	X30860	cs	mt
17	rs34562254	16842991	1.14e-10	X30860	cs	mt
1	rs114384494	161653554	3.41e-10	X30860	cs	mt
19	rs2288920	50091798	1.05e-08	X30860	cs	mt
14	rs117513489	31124502	6.92e-07	X30860	cs	mt
1	rs12134087	161678311	7.63e-07	X30860	cs	mt
2	rs75521299	103994818	2.66e-06	X30860	cs	mt
19	rs45531232	12541250	2.68e-06	X30860	cs	mt
19	rs2280401	50000009	3.01e-06	X30860	cs	mt
2	rs78902234	163407836	3.07e-06	X30860	cs	mt
1	rs61801160	161673859	3.91e-06	X30860	cs	mt
19	rs10419198	50038017	3.99e-06	X30860	cs	mt
1	rs1801274	161479745	4.35e-06	X30860	cs	mt
1	rs723177	161651064	5.92e-06	X30860	cs	mt
22	rs75104550	47413392	6.57e-06	X30860	cs	mt
20	rs6084203	2910044	7.6e-06	X30860	cs	mt
15	rs1867780	77407114	8.35e-06	X30860	cs	mt
19	rs2946863	50013045	9.66e-06	X30860	cs	mt
6	rs3749971	29342775	9.81e-06	X30860	cs	mt
14	rs28929474	94844947	6.68e-10	X30600	cs	mt
2	rs1260326	27730940	1.02e-08	X30600	cs	mt
17	rs77542162	67081278	1.19e-07	X30600	cs	mt
19	rs11671010	35559474	2.13e-07	X30600	cs	mt
19	rs2280401	50000009	9.8e-07	X30600	cs	mt
17	rs2070863	1648502	1.36e-06	X30600	cs	mt
10	rs41305012	75566323	3.18e-06	X30600	cs	mt
6	rs6927788	44641498	3.19e-06	X30600	cs	mt
14	rs4905179	94795492	3.73e-06	X30600	cs	mt
6	rs9266613	31345865	7.37e-06	X30600	cs	mt
2	rs11126999	27670307	7.54e-06	X30600	cs	mt
16	rs328318	73874362	8.81e-06	X30600	cs	mt
1	rs12740841	241823807	9.52e-06	X30600	cs	mt
3	rs1801725	122003757	2.78e-22	X30680	cs	mt
3	rs10934581	122011154	1.56e-09	X30680	cs	mt
3	rs884096	122026471	5.39e-09	X30680	cs	mt
3	rs34006803	122277268	1.16e-08	X30680	cs	mt
3	rs13085674	122011351	1.21e-07	X30680	cs	mt
3	rs1127343	122128394	1.69e-07	X30680	cs	mt
2	rs13022873	27815510	1.74e-07	X30680	cs	mt
3	rs116555124	122177260	4.72e-07	X30680	cs	mt
4	rs17035869	158115764	5.62e-07	X30680	cs	mt
7	rs10254822	42488030	1.52e-06	X30680	cs	mt
13	rs2066033	96094781	1.85e-06	X30680	cs	mt
22	rs362250	18581665	2.09e-06	X30680	cs	mt
19	rs9749255	14169134	3.71e-06	X30680	cs	mt
8	rs11781444	136734968	5.18e-06	X30680	cs	mt
3	rs144385283	121415714	6.45e-06	X30680	cs	mt
3	rs12152548	122237606	6.93e-06	X30680	cs	mt
4	rs17624154	185330669	6.97e-06	X30680	cs	mt
1	rs11584069	10028420	7.9e-06	X30680	cs	mt
22	rs5751901	24992266	7.92e-06	X30680	cs	mt
17	rs2070863	1648502	8.16e-06	X30680	cs	mt
20	rs209960	52716084	9.06e-06	X30680	cs	mt
7	rs700752	46753553	7.74e-34	X30770	cs	mt
7	rs856554	46760129	2.85e-12	X30770	cs	mt
7	rs28887535	46738350	1.42e-10	X30770	cs	mt
16	rs4988483	1129010	3.29e-10	X30770	cs	mt
7	rs73117125	46833122	2.38e-09	X30770	cs	mt
6	rs1490388	126835655	6.8e-09	X30770	cs	mt
20	rs6082354	21217976	8.68e-08	X30770	cs	mt
7	rs157934	130585492	1.9e-07	X30770	cs	mt
11	rs7111145	2133428	1.96e-07	X30770	cs	mt
13	rs9549092	40754324	3.22e-07	X30770	cs	mt
12	rs35747	102912558	3.35e-07	X30770	cs	mt
12	rs11111274	102838128	3.47e-07	X30770	cs	mt
5	rs6180	42719239	4.88e-07	X30770	cs	mt
3	rs12638147	172196147	7.4e-07	X30770	cs	mt
12	rs12822135	18558204	1.11e-06	X30770	cs	mt
5	rs62372052	42724294	2.38e-06	X30770	cs	mt
7	rs11979093	46501098	3.11e-06	X30770	cs	mt
16	rs35111434	84364713	3.41e-06	X30770	cs	mt
3	rs55877821	142856522	5.39e-06	X30770	cs	mt
10	rs75406471	5257647	5.86e-06	X30770	cs	mt
9	rs10114438	16198488	7.01e-06	X30770	cs	mt
11	rs1124699	2164990	7.2e-06	X30770	cs	mt
11	rs11042751	2149864	7.67e-06	X30770	cs	mt
5	rs77746126	168294398	9.82e-06	X30770	cs	mt
12	rs2970818	4606168	2.21e-13	X30810	cs	mt
6	rs9469578	33706479	5.93e-10	X30810	cs	mt
1	rs1697421	21823292	6.2e-10	X30810	cs	mt
12	rs11613495	4554630	1.13e-06	X30810	cs	mt
5	rs12654812	176794191	1.43e-06	X30810	cs	mt
2	rs2029395	179680221	3.93e-06	X30810	cs	mt
11	rs4625480	119831744	5.67e-06	X30810	cs	mt
6	rs4385349	121900624	6.86e-06	X30810	cs	mt
17	rs7212825	57769198	8.01e-06	X30810	cs	mt
4	rs76557599	27969172	8.36e-06	X30810	cs	mt
5	rs1560837	95825444	8.66e-06	X30810	cs	mt
6	rs74617384	160997118	0	X30790	cs	mt
6	rs3106173	160727950	6.57e-84	X30790	cs	mt
6	rs73596816	161017363	1.68e-80	X30790	cs	mt
6	rs7770628	161018174	8.29e-79	X30790	cs	mt
6	rs117446263	160847571	1.32e-76	X30790	cs	mt
6	rs6919346	160960359	2.28e-71	X30790	cs	mt
6	rs3127599	160907134	2.38e-63	X30790	cs	mt
6	rs2048327	160863532	1.04e-59	X30790	cs	mt
6	rs783147	161137990	9.03e-57	X30790	cs	mt
6	rs589931	160726535	1.44e-46	X30790	cs	mt
6	rs6935921	161108536	8.02e-38	X30790	cs	mt
6	rs315988	160660694	5.81e-34	X30790	cs	mt
6	rs1247563	161205949	5.65e-33	X30790	cs	mt
6	rs41272078	161010150	3.23e-31	X30790	cs	mt
6	rs61735260	161560461	8.07e-23	X30790	cs	mt
6	rs77009508	161004972	1.23e-22	X30790	cs	mt
6	rs12207188	160331654	5.08e-22	X30790	cs	mt
6	rs41272114	161006077	2.47e-20	X30790	cs	mt
6	rs118133674	160899138	4.32e-20	X30790	cs	mt
6	rs624249	160679400	7.29e-20	X30790	cs	mt
6	rs41272044	161014751	3.95e-19	X30790	cs	mt
6	rs1864449	161122763	5.47e-18	X30790	cs	mt
6	rs4252152	161159366	4.58e-17	X30790	cs	mt
6	rs12214416	160910517	2.68e-16	X30790	cs	mt
6	rs2465868	161287333	3.15e-16	X30790	cs	mt
6	rs79135559	161348669	1.95e-15	X30790	cs	mt
6	rs146534110	160578069	1.02e-14	X30790	cs	mt
6	rs112376176	160874032	1.78e-14	X30790	cs	mt
6	rs79213545	161566685	3.42e-14	X30790	cs	mt
6	rs117901488	160603132	5.33e-14	X30790	cs	mt
6	rs9456577	161145246	7.42e-14	X30790	cs	mt
6	rs2634659	160700858	1.35e-13	X30790	cs	mt
6	rs1937475	161315724	2.04e-13	X30790	cs	mt
6	rs142940563	160871536	2.94e-13	X30790	cs	mt
6	rs3798164	160575202	5.23e-13	X30790	cs	mt
6	rs783172	161173349	1.22e-12	X30790	cs	mt
6	rs3798939	161655357	7.68e-12	X30790	cs	mt
6	rs4708871	160969096	3.35e-11	X30790	cs	mt
6	rs56765369	161684562	4.06e-11	X30790	cs	mt
6	rs374255	161702270	7.08e-11	X30790	cs	mt
6	rs77798339	160698574	2.79e-10	X30790	cs	mt
6	rs635551	160404832	3.16e-10	X30790	cs	mt
6	rs1321849	161693897	3.9e-10	X30790	cs	mt
6	rs16891266	160682654	4.5e-10	X30790	cs	mt
6	rs140306630	161013826	1.22e-09	X30790	cs	mt
6	rs9457925	160848743	2.23e-09	X30790	cs	mt
6	rs4252166	161161904	6.35e-09	X30790	cs	mt
6	rs476235	160622637	8.26e-09	X30790	cs	mt
6	rs1123180	161394115	1.19e-08	X30790	cs	mt
6	rs3861973	160628905	4.36e-08	X30790	cs	mt
6	rs68168937	160451398	7.18e-08	X30790	cs	mt
6	rs17589858	160699116	8.58e-08	X30790	cs	mt
6	rs35509017	161217544	1.09e-07	X30790	cs	mt
6	rs117727234	160533827	1.18e-07	X30790	cs	mt
6	rs4252159	161160644	1.66e-07	X30790	cs	mt
6	rs2293285	161550919	1.96e-07	X30790	cs	mt
6	rs2665355	160837368	2.28e-07	X30790	cs	mt
6	rs117224353	160808160	2.57e-07	X30790	cs	mt
6	rs1247347	161366801	4.35e-07	X30790	cs	mt
6	rs62441895	160953258	6.79e-07	X30790	cs	mt
6	rs4880	160113872	8.29e-07	X30790	cs	mt
6	rs9458011	161126323	1.14e-06	X30790	cs	mt
1	rs34598665	160039278	1.17e-06	X30790	cs	mt
6	rs13213129	160906922	1.25e-06	X30790	cs	mt
6	rs16891156	160608804	1.27e-06	X30790	cs	mt
6	rs11961006	161334562	1.73e-06	X30790	cs	mt
6	rs4709383	160298088	1.74e-06	X30790	cs	mt
6	rs12198920	71307347	2.99e-06	X30790	cs	mt
6	rs651164	160581374	4.27e-06	X30790	cs	mt
6	rs12110495	23443347	4.86e-06	X30790	cs	mt
16	rs17535828	52436209	5e-06	X30790	cs	mt
20	rs62197765	7646072	6e-06	X30790	cs	mt
1	rs1051741	226032229	6.54e-06	X30790	cs	mt
16	rs35257432	57972640	8.33e-06	X30790	cs	mt
22	rs6009352	49305099	9.61e-06	X30790	cs	mt
6	rs12204899	161342481	9.92e-06	X30790	cs	mt
19	rs7412	45412079	2.47e-66	X30690	cs	mt
19	rs7254892	45389596	2.02e-29	X30690	cs	mt
19	rs429358	45411941	2.09e-20	X30690	cs	mt
19	rs6511720	11202306	3.33e-17	X30690	cs	mt
19	rs62117160	45232161	6.57e-17	X30690	cs	mt
1	rs11591147	55505647	1.97e-13	X30690	cs	mt
19	rs28399653	45315445	7.92e-13	X30690	cs	mt
2	rs562338	21288321	9.1e-12	X30690	cs	mt
19	rs12721109	45447221	1.14e-11	X30690	cs	mt
1	rs599839	109822166	4.32e-10	X30690	cs	mt
19	rs2965169	45251156	5.77e-10	X30690	cs	mt
8	rs6982502	126479362	1.04e-09	X30690	cs	mt
19	rs11881756	45220896	5.79e-09	X30690	cs	mt
19	rs157580	45395266	7.95e-09	X30690	cs	mt
15	rs4775041	58674695	9.9e-09	X30690	cs	mt
19	rs2569559	11214533	1.23e-08	X30690	cs	mt
19	rs72658867	11231203	1.24e-08	X30690	cs	mt
2	rs10199768	21244000	5.08e-08	X30690	cs	mt
19	rs16996148	19658472	6.97e-08	X30690	cs	mt
19	rs6859	45382034	8.01e-08	X30690	cs	mt
15	rs75109615	35351419	8.59e-08	X30690	cs	mt
19	rs405509	45408836	1.21e-07	X30690	cs	mt
19	rs6511721	11206575	1.38e-07	X30690	cs	mt
7	rs2690260	1317519	1.49e-07	X30690	cs	mt
19	rs12162222	45348522	3.09e-07	X30690	cs	mt
2	rs780094	27741237	7.09e-07	X30690	cs	mt
5	rs1841999	122993131	7.48e-07	X30690	cs	mt
19	rs519113	45376284	9.11e-07	X30690	cs	mt
15	rs74008085	35505776	9.36e-07	X30690	cs	mt
1	rs6682423	63171063	1.02e-06	X30690	cs	mt
19	rs7259004	45432557	1.12e-06	X30690	cs	mt
11	rs35169799	64031241	1.13e-06	X30690	cs	mt
11	rs964184	116648917	1.13e-06	X30690	cs	mt
2	rs11687710	21371068	1.55e-06	X30690	cs	mt
2	rs12477249	21400661	1.75e-06	X30690	cs	mt
15	rs11855284	58689187	1.75e-06	X30690	cs	mt
2	rs10166144	21453733	1.77e-06	X30690	cs	mt
19	rs11542916	10694720	1.89e-06	X30690	cs	mt
6	rs3177928	32412435	4.47e-06	X30690	cs	mt
1	rs72660594	55636240	4.82e-06	X30690	cs	mt
5	rs76183368	17721824	5.56e-06	X30690	cs	mt
6	rs2857209	32741918	6.11e-06	X30690	cs	mt
2	rs6544713	44073881	6.51e-06	X30690	cs	mt
9	rs635634	136155000	7.62e-06	X30690	cs	mt
5	rs3846662	74651084	8.8e-06	X30690	cs	mt
2	rs10208987	44043135	9.02e-06	X30690	cs	mt
6	rs115913330	25976926	9.37e-06	X30690	cs	mt
2	rs11887534	44066247	9.73e-06	X30690	cs	mt
19	rs7412	45412079	8.78e-193	X30640	cs	mt
19	rs7254892	45389596	1.5e-81	X30640	cs	mt
19	rs429358	45411941	1.28e-51	X30640	cs	mt
19	rs62117160	45232161	3.85e-45	X30640	cs	mt
19	rs28399653	45315445	2.77e-33	X30640	cs	mt
19	rs12721109	45447221	1.09e-29	X30640	cs	mt
1	rs599839	109822166	1.37e-25	X30640	cs	mt
19	rs7259004	45432557	3.57e-25	X30640	cs	mt
19	rs405509	45408836	2.81e-24	X30640	cs	mt
19	rs6859	45382034	7.83e-22	X30640	cs	mt
19	rs2965169	45251156	8.96e-21	X30640	cs	mt
2	rs541041	21294975	1.51e-20	X30640	cs	mt
2	rs693	21232195	1.44e-18	X30640	cs	mt
19	rs11881756	45220896	2.51e-18	X30640	cs	mt
19	rs6511720	11202306	8.44e-18	X30640	cs	mt
1	rs11591147	55505647	1.03e-16	X30640	cs	mt
19	rs10405693	45326664	2.32e-16	X30640	cs	mt
19	rs157580	45395266	5.02e-16	X30640	cs	mt
19	rs519113	45376284	5.17e-14	X30640	cs	mt
19	rs62120566	45197732	1.77e-13	X30640	cs	mt
2	rs1367117	21263900	1.96e-13	X30640	cs	mt
19	rs72658867	11231203	6.72e-12	X30640	cs	mt
2	rs12477249	21400661	9.09e-12	X30640	cs	mt
2	rs10166144	21453733	1.25e-11	X30640	cs	mt
8	rs6982502	126479362	5.18e-11	X30640	cs	mt
2	rs533617	21233972	2.25e-10	X30640	cs	mt
19	rs28399637	45324138	4.07e-10	X30640	cs	mt
19	rs41289512	45351516	2.23e-09	X30640	cs	mt
19	rs2569559	11214533	2.53e-09	X30640	cs	mt
2	rs6754295	21206183	5.77e-09	X30640	cs	mt
2	rs679899	21250914	5.81e-09	X30640	cs	mt
1	rs11577931	109820884	7.77e-09	X30640	cs	mt
2	rs780094	27741237	1.41e-08	X30640	cs	mt
2	rs12691202	21249716	1.63e-08	X30640	cs	mt
1	rs6698843	109806834	2.57e-08	X30640	cs	mt
2	rs60960031	21530659	5.7e-08	X30640	cs	mt
2	rs6544713	44073881	1.47e-07	X30640	cs	mt
11	rs964184	116648917	1.59e-07	X30640	cs	mt
19	rs1004165	45232205	2.06e-07	X30640	cs	mt
19	rs11542916	10694720	2.58e-07	X30640	cs	mt
19	rs7188	11275139	3.83e-07	X30640	cs	mt
19	rs16996148	19658472	4.41e-07	X30640	cs	mt
19	rs6511721	11206575	4.61e-07	X30640	cs	mt
1	rs114804066	110162995	7.13e-07	X30640	cs	mt
19	rs74607435	45235700	1.52e-06	X30640	cs	mt
11	rs35169799	64031241	1.85e-06	X30640	cs	mt
19	rs2927437	45241638	1.95e-06	X30640	cs	mt
6	rs113372611	149773329	2.23e-06	X30640	cs	mt
5	rs76183368	17721824	2.84e-06	X30640	cs	mt
1	rs55660224	109839400	3.44e-06	X30640	cs	mt
8	rs2954038	126507389	3.47e-06	X30640	cs	mt
1	rs72660594	55636240	3.5e-06	X30640	cs	mt
19	rs35211522	57257641	3.77e-06	X30640	cs	mt
6	rs115913330	25976926	4.1e-06	X30640	cs	mt
11	rs102275	61557803	5.56e-06	X30640	cs	mt
7	rs2690260	1317519	5.68e-06	X30640	cs	mt
19	rs2738446	11227326	7.42e-06	X30640	cs	mt
7	rs41418952	2975259	8.47e-06	X30640	cs	mt
19	rs7412	45412079	5.03e-105	X30780	cs	mt
19	rs7254892	45389596	1.49e-46	X30780	cs	mt
19	rs429358	45411941	1.03e-26	X30780	cs	mt
19	rs62117160	45232161	6.16e-25	X30780	cs	mt
19	rs6511720	11202306	5.25e-20	X30780	cs	mt
19	rs28399653	45315445	8.8e-19	X30780	cs	mt
1	rs11591147	55505647	1.01e-16	X30780	cs	mt
19	rs12721109	45447221	4.76e-16	X30780	cs	mt
2	rs562338	21288321	1.1e-14	X30780	cs	mt
1	rs599839	109822166	3.18e-14	X30780	cs	mt
19	rs7259004	45432557	4.44e-13	X30780	cs	mt
19	rs405509	45408836	9.93e-13	X30780	cs	mt
19	rs2965169	45251156	1.12e-12	X30780	cs	mt
19	rs6859	45382034	2.27e-12	X30780	cs	mt
19	rs11881756	45220896	4.91e-12	X30780	cs	mt
2	rs10199768	21244000	3.44e-11	X30780	cs	mt
19	rs72658867	11231203	4.7e-11	X30780	cs	mt
19	rs2569559	11214533	6.68e-11	X30780	cs	mt
19	rs157580	45395266	7.19e-10	X30780	cs	mt
8	rs6982502	126479362	8.42e-10	X30780	cs	mt
2	rs11687710	21371068	1.74e-09	X30780	cs	mt
19	rs12162222	45348522	3.5e-09	X30780	cs	mt
19	rs6511721	11206575	9.96e-09	X30780	cs	mt
2	rs12477249	21400661	1.29e-08	X30780	cs	mt
2	rs10166144	21453733	1.36e-08	X30780	cs	mt
19	rs519113	45376284	4.69e-08	X30780	cs	mt
19	rs16996148	19658472	3.66e-07	X30780	cs	mt
19	rs62120566	45197732	3.85e-07	X30780	cs	mt
2	rs60960031	21530659	3.98e-07	X30780	cs	mt
2	rs6544713	44073881	4.03e-07	X30780	cs	mt
19	rs11542916	10694720	4.64e-07	X30780	cs	mt
19	rs7188	11275139	4.71e-07	X30780	cs	mt
2	rs12691202	21249716	5.18e-07	X30780	cs	mt
7	rs2690260	1317519	7.26e-07	X30780	cs	mt
1	rs72660594	55636240	1.18e-06	X30780	cs	mt
5	rs1841999	122993131	1.21e-06	X30780	cs	mt
11	rs35169799	64031241	1.26e-06	X30780	cs	mt
19	rs35211522	57257641	1.26e-06	X30780	cs	mt
15	rs75109615	35351419	1.44e-06	X30780	cs	mt
2	rs11887534	44066247	1.51e-06	X30780	cs	mt
2	rs780093	27742603	1.82e-06	X30780	cs	mt
19	rs2738446	11227326	1.96e-06	X30780	cs	mt
6	rs115913330	25976926	2.7e-06	X30780	cs	mt
5	rs3846662	74651084	3.3e-06	X30780	cs	mt
2	rs10208987	44043135	4.9e-06	X30780	cs	mt
15	rs74008085	35505776	5.12e-06	X30780	cs	mt
7	rs17603498	136965735	6.16e-06	X30780	cs	mt
17	rs6503765	54880572	1.19e-07	X30890	lt	mt
8	rs118034770	50434928	1.35e-07	X30890	lt	mt
8	rs1979223	126651158	1.06e-06	X30890	lt	mt
5	rs147125035	68804987	1.21e-06	X30890	lt	mt
18	rs56149118	32903222	3.3e-06	X30890	lt	mt
5	rs759947	110773100	3.55e-06	X30890	lt	mt
5	rs1104959	149742236	3.93e-06	X30890	lt	mt
4	rs2320767	164378054	4.72e-06	X30890	lt	mt
18	rs10502334	5903698	4.93e-06	X30890	lt	mt
10	rs111738770	1361047	5.95e-06	X30890	lt	mt
21	rs77994369	39728822	3.37e-07	X30630	lt	mt
12	rs10843463	9496981	3.64e-07	X30630	lt	mt
19	rs117000465	31056668	8.82e-07	X30630	lt	mt
12	rs753202	10885863	1.87e-06	X30630	lt	mt
12	rs4271437	9472643	2.36e-06	X30630	lt	mt
3	rs56149727	194575051	2.38e-06	X30630	lt	mt
1	rs12120390	165908358	3.16e-06	X30630	lt	mt
20	rs2426790	58151276	3.19e-06	X30630	lt	mt
9	rs10809947	1351988	3.54e-06	X30630	lt	mt
7	rs17405196	112502463	3.97e-06	X30630	lt	mt
8	rs10504730	82017372	4.41e-06	X30630	lt	mt
5	rs72780292	126221815	4.65e-06	X30630	lt	mt
11	rs73458310	45001043	5.96e-06	X30630	lt	mt
9	rs117769459	134534337	6.37e-06	X30630	lt	mt
6	rs76213736	113582263	6.74e-06	X30630	lt	mt
6	rs17429444	32786068	6.81e-06	X30630	lt	mt
5	rs76338037	18496375	7.04e-06	X30630	lt	mt
1	rs296547	200892137	7.34e-06	X30630	lt	mt
8	rs118140970	6395024	7.79e-06	X30630	lt	mt
19	rs55742440	35524824	7.95e-06	X30630	lt	mt
1	rs11165829	97743702	9.73e-06	X30630	lt	mt
13	rs117240537	48424838	4.99e-08	X30760	lt	mt
3	rs269392	19849542	1.24e-07	X30760	lt	mt
10	rs58598157	120600598	1.61e-07	X30760	lt	mt
1	rs1125090	20996555	1.79e-07	X30760	lt	mt
3	rs3853720	32615669	2.94e-07	X30760	lt	mt
10	rs117914519	79612590	4.45e-07	X30760	lt	mt
9	rs7027789	109115098	7.13e-07	X30760	lt	mt
8	rs39517	90837994	9.35e-07	X30760	lt	mt
5	rs74843181	11263785	1.25e-06	X30760	lt	mt
5	rs74726227	129862350	1.49e-06	X30760	lt	mt
1	rs72632296	235256621	1.62e-06	X30760	lt	mt
5	rs76338037	18496375	1.79e-06	X30760	lt	mt
12	rs7978567	57595984	1.92e-06	X30760	lt	mt
2	rs114869861	124877856	1.98e-06	X30760	lt	mt
16	rs11149718	85221154	2.27e-06	X30760	lt	mt
16	rs76298341	6454230	2.64e-06	X30760	lt	mt
8	rs28445987	134580756	2.87e-06	X30760	lt	mt
17	rs12945802	80936029	3.13e-06	X30760	lt	mt
7	rs2907950	140388106	3.18e-06	X30760	lt	mt
15	rs12440798	80186340	3.47e-06	X30760	lt	mt
9	rs75133951	93942033	3.61e-06	X30760	lt	mt
12	rs11105704	91022984	3.71e-06	X30760	lt	mt
2	rs11695079	221257005	3.82e-06	X30760	lt	mt
11	rs1529579	121235871	4.3e-06	X30760	lt	mt
2	rs62183196	240729658	4.48e-06	X30760	lt	mt
14	rs58263116	27296121	5.14e-06	X30760	lt	mt
7	rs1631139	52774228	5.15e-06	X30760	lt	mt
18	rs8087598	66062879	5.22e-06	X30760	lt	mt
16	rs12924790	586061	5.22e-06	X30760	lt	mt
1	rs76532116	22578224	5.29e-06	X30760	lt	mt
12	rs73056196	12112433	5.55e-06	X30760	lt	mt
4	rs75826658	103553372	6.44e-06	X30760	lt	mt
15	rs9920863	35961083	6.53e-06	X30760	lt	mt
6	rs76693226	76388677	7.43e-06	X30760	lt	mt
16	rs117520989	6477012	7.56e-06	X30760	lt	mt
15	rs11072669	78040436	8.88e-06	X30760	lt	mt
15	rs72743403	67329936	9.5e-06	X30760	lt	mt
12	rs491938	5199149	2.27e-12	X30660	lt	mt
11	rs1219455	121809387	7.76e-11	X30660	lt	mt
22	rs5752344	26951971	2.84e-10	X30660	lt	mt
1	rs472908	94487354	9.03e-10	X30660	lt	mt
3	rs571207	150477500	9.43e-10	X30660	lt	mt
16	rs72772189	9310624	1.36e-09	X30660	lt	mt
7	rs56053436	93935549	2.43e-09	X30660	lt	mt
2	rs10192530	71021006	2.9e-09	X30660	lt	mt
16	rs2925984	81566470	3.35e-09	X30660	lt	mt
8	rs117766876	141238787	3.36e-09	X30660	lt	mt
1	rs117971591	6943462	3.58e-09	X30660	lt	mt
6	rs9454900	70530581	4.2e-09	X30660	lt	mt
6	rs111598087	169094156	4.73e-09	X30660	lt	mt
13	rs11556093	25876011	4.73e-09	X30660	lt	mt
13	rs11619324	25915887	4.99e-09	X30660	lt	mt
4	rs318504	129808206	5.76e-09	X30660	lt	mt
7	rs17470286	144569555	7.71e-09	X30660	lt	mt
19	rs758017	3611190	7.83e-09	X30660	lt	mt
11	rs118081078	19505609	8.53e-09	X30660	lt	mt
4	rs2888766	114922093	1.08e-08	X30660	lt	mt
10	rs7910168	27465296	1.21e-08	X30660	lt	mt
19	rs12976532	12520305	1.22e-08	X30660	lt	mt
17	rs75291995	48065326	1.34e-08	X30660	lt	mt
9	rs1330164	23387019	1.44e-08	X30660	lt	mt
7	rs28945388	89818334	1.65e-08	X30660	lt	mt
21	rs78251437	38255685	1.7e-08	X30660	lt	mt
8	rs17403631	3918752	2.13e-08	X30660	lt	mt
6	rs9366066	167267792	2.5e-08	X30660	lt	mt
13	rs73170562	26112710	2.5e-08	X30660	lt	mt
4	rs73093596	10801026	2.67e-08	X30660	lt	mt
20	rs11087415	23148094	2.75e-08	X30660	lt	mt
15	rs4609784	59836165	2.79e-08	X30660	lt	mt
9	rs4431675	25640498	3.08e-08	X30660	lt	mt
10	rs74911174	53817290	3.16e-08	X30660	lt	mt
16	rs56310195	50947137	3.41e-08	X30660	lt	mt
6	rs57896928	132247604	4.05e-08	X30660	lt	mt
3	rs114265190	126207698	4.15e-08	X30660	lt	mt
2	rs73014745	147390482	4.33e-08	X30660	lt	mt
2	rs75118902	173601206	4.73e-08	X30660	lt	mt
18	rs116937920	77537661	4.78e-08	X30660	lt	mt
8	rs73188584	8389809	6.06e-08	X30660	lt	mt
13	rs1408053	22802237	6.7e-08	X30660	lt	mt
9	rs10738987	37720912	7.62e-08	X30660	lt	mt
12	rs11049010	27591761	7.7e-08	X30660	lt	mt
8	rs1876102	110934625	8e-08	X30660	lt	mt
2	rs41265094	227661003	8.16e-08	X30660	lt	mt
12	rs10783482	52329802	8.25e-08	X30660	lt	mt
3	rs7629865	144248878	8.79e-08	X30660	lt	mt
16	rs115792380	15511301	9.02e-08	X30660	lt	mt
12	rs2216295	97523530	9.21e-08	X30660	lt	mt
16	rs17256002	3753681	9.44e-08	X30660	lt	mt
6	rs7748516	21829282	9.56e-08	X30660	lt	mt
8	rs7459685	64210501	9.59e-08	X30660	lt	mt
3	rs62250805	53465890	9.72e-08	X30660	lt	mt
16	rs61705112	84296118	1.02e-07	X30660	lt	mt
18	rs10853685	25869237	1.04e-07	X30660	lt	mt
1	rs10157927	10974329	1.11e-07	X30660	lt	mt
11	rs11216528	117622370	1.12e-07	X30660	lt	mt
2	rs77268620	222474498	1.13e-07	X30660	lt	mt
3	rs76880218	126109671	1.21e-07	X30660	lt	mt
7	rs11762613	49105630	1.3e-07	X30660	lt	mt
17	rs113447210	1897129	1.3e-07	X30660	lt	mt
8	rs28768108	57917423	1.4e-07	X30660	lt	mt
20	rs6084306	3193617	1.51e-07	X30660	lt	mt
19	rs116749098	32506502	1.53e-07	X30660	lt	mt
14	rs12436689	85654019	1.54e-07	X30660	lt	mt
2	rs11124127	107286292	1.6e-07	X30660	lt	mt
18	rs603354	41734199	1.62e-07	X30660	lt	mt
13	rs77796390	26515576	1.63e-07	X30660	lt	mt
13	rs116851664	113276383	1.66e-07	X30660	lt	mt
13	rs56098434	32864835	1.72e-07	X30660	lt	mt
21	rs2249959	38097221	1.76e-07	X30660	lt	mt
6	rs9390537	148423371	1.79e-07	X30660	lt	mt
5	rs34221241	180057293	1.87e-07	X30660	lt	mt
10	rs12779873	60804875	1.94e-07	X30660	lt	mt
11	rs113568098	70619612	1.98e-07	X30660	lt	mt
12	rs56693320	89836714	2.01e-07	X30660	lt	mt
9	rs13291750	1278834	2.1e-07	X30660	lt	mt
16	rs56953945	58018984	2.11e-07	X30660	lt	mt
16	rs9925239	5110626	2.11e-07	X30660	lt	mt
12	rs7298272	3253768	2.19e-07	X30660	lt	mt
7	rs13240940	23102329	2.22e-07	X30660	lt	mt
4	rs35173079	115223513	2.26e-07	X30660	lt	mt
3	rs114766346	70580336	2.29e-07	X30660	lt	mt
2	rs115830604	226400141	2.29e-07	X30660	lt	mt
3	rs3772684	185153495	2.33e-07	X30660	lt	mt
8	rs2041880	132670623	2.39e-07	X30660	lt	mt
4	rs17046991	115251586	2.41e-07	X30660	lt	mt
3	rs78989894	161354650	2.42e-07	X30660	lt	mt
2	rs75316804	140145952	2.46e-07	X30660	lt	mt
3	rs2251216	59795925	2.54e-07	X30660	lt	mt
19	rs3826804	10915925	2.71e-07	X30660	lt	mt
21	rs401789	38006139	2.8e-07	X30660	lt	mt
10	rs55866188	102963163	2.86e-07	X30660	lt	mt
4	rs60584759	38988082	2.89e-07	X30660	lt	mt
22	rs2269638	26329516	2.94e-07	X30660	lt	mt
2	rs72972583	226241726	3.01e-07	X30660	lt	mt
6	rs9397210	155256289	3.03e-07	X30660	lt	mt
19	rs79366920	49465726	3.05e-07	X30660	lt	mt
4	rs10023706	185467652	3.07e-07	X30660	lt	mt
1	rs72675981	76792282	3.18e-07	X30660	lt	mt
2	rs76513903	124775862	3.2e-07	X30660	lt	mt
4	rs74597932	57172941	3.21e-07	X30660	lt	mt
7	rs79336593	44000420	3.21e-07	X30660	lt	mt
8	rs34643738	112466724	3.24e-07	X30660	lt	mt
14	rs112593182	71425668	3.29e-07	X30660	lt	mt
16	rs4788817	71641395	3.33e-07	X30660	lt	mt
2	rs3113592	224645154	3.35e-07	X30660	lt	mt
10	rs10508408	10632421	3.4e-07	X30660	lt	mt
16	rs12599515	8383389	3.44e-07	X30660	lt	mt
6	rs72943925	113108184	3.45e-07	X30660	lt	mt
11	rs55681536	15459547	3.51e-07	X30660	lt	mt
8	rs112770011	1938207	3.53e-07	X30660	lt	mt
6	rs1800454	32800412	3.54e-07	X30660	lt	mt
4	rs7662623	181520272	3.56e-07	X30660	lt	mt
23	rs16987404	113348418	3.63e-07	X30660	lt	mt
16	rs75270432	53135430	3.67e-07	X30660	lt	mt
7	rs117951976	44880048	3.67e-07	X30660	lt	mt
3	rs73036880	16157628	3.72e-07	X30660	lt	mt
3	rs13073218	16217613	3.81e-07	X30660	lt	mt
10	rs59678170	7220834	3.84e-07	X30660	lt	mt
8	rs10086454	131411249	3.9e-07	X30660	lt	mt
2	rs4927635	1320143	4.04e-07	X30660	lt	mt
7	rs1133045	76924216	4.05e-07	X30660	lt	mt
10	rs10887686	88786593	4.08e-07	X30660	lt	mt
14	rs79467620	21870897	4.1e-07	X30660	lt	mt
10	rs117112250	43488531	4.22e-07	X30660	lt	mt
16	rs9302632	71943511	4.36e-07	X30660	lt	mt
16	rs72787945	26562685	4.41e-07	X30660	lt	mt
7	rs6971149	77024300	4.45e-07	X30660	lt	mt
18	rs2040287	36095978	4.73e-07	X30660	lt	mt
1	rs10494465	166543451	4.75e-07	X30660	lt	mt
19	rs7250584	8335689	4.81e-07	X30660	lt	mt
17	rs61296437	80590388	4.84e-07	X30660	lt	mt
2	rs77446939	201294937	4.96e-07	X30660	lt	mt
5	rs115099609	101864138	5.11e-07	X30660	lt	mt
9	rs10987268	129169981	5.35e-07	X30660	lt	mt
10	rs11016821	131304605	5.39e-07	X30660	lt	mt
1	rs188864534	7779651	5.39e-07	X30660	lt	mt
3	rs115313636	99269714	5.6e-07	X30660	lt	mt
6	rs115055583	55172810	5.75e-07	X30660	lt	mt
2	rs75474822	77500669	5.85e-07	X30660	lt	mt
9	rs80206047	85480297	5.9e-07	X30660	lt	mt
12	rs7315082	93493228	6.14e-07	X30660	lt	mt
11	rs77777233	124838993	6.14e-07	X30660	lt	mt
2	rs72926618	80356514	6.15e-07	X30660	lt	mt
18	rs9957985	6470527	6.25e-07	X30660	lt	mt
5	rs4835843	124015672	6.3e-07	X30660	lt	mt
16	rs11644403	83957941	6.31e-07	X30660	lt	mt
19	rs2524359	14838552	6.39e-07	X30660	lt	mt
16	rs9929106	81619963	6.47e-07	X30660	lt	mt
6	rs73722599	3812644	6.68e-07	X30660	lt	mt
2	rs74486509	229738318	6.71e-07	X30660	lt	mt
8	rs6991243	3880999	6.71e-07	X30660	lt	mt
12	rs17121276	59056503	6.83e-07	X30660	lt	mt
7	rs1996962	22813742	6.84e-07	X30660	lt	mt
4	rs76464773	63651547	6.88e-07	X30660	lt	mt
2	rs35313751	129026457	6.96e-07	X30660	lt	mt
17	rs76442342	1888836	7.08e-07	X30660	lt	mt
1	rs2991280	8989894	7.08e-07	X30660	lt	mt
19	rs113425558	20072937	7.11e-07	X30660	lt	mt
8	rs79361040	4042842	7.13e-07	X30660	lt	mt
10	rs12415550	15942434	7.28e-07	X30660	lt	mt
10	rs10445	16794623	7.3e-07	X30660	lt	mt
10	rs79749907	20761133	7.32e-07	X30660	lt	mt
20	rs6048704	23296209	7.51e-07	X30660	lt	mt
9	rs829750	24351770	7.59e-07	X30660	lt	mt
20	rs1540902	10321276	7.82e-07	X30660	lt	mt
11	rs12098998	130740700	7.94e-07	X30660	lt	mt
12	rs74723244	133294453	8e-07	X30660	lt	mt
19	rs1862259	13591949	8.05e-07	X30660	lt	mt
14	rs73366370	83970270	8.09e-07	X30660	lt	mt
5	rs7724503	169956789	8.12e-07	X30660	lt	mt
16	rs12598924	3985081	8.2e-07	X30660	lt	mt
1	rs12041203	14880926	8.3e-07	X30660	lt	mt
12	rs112966732	90768598	8.39e-07	X30660	lt	mt
7	rs117986420	36948765	8.4e-07	X30660	lt	mt
15	rs3886527	53017198	8.48e-07	X30660	lt	mt
13	rs117778902	53900807	8.51e-07	X30660	lt	mt
2	rs10175784	189882065	8.65e-07	X30660	lt	mt
12	rs10774289	5018869	8.67e-07	X30660	lt	mt
11	rs7479881	22608583	8.69e-07	X30660	lt	mt
18	rs17661854	24027189	8.72e-07	X30660	lt	mt
12	rs17805086	75819352	8.85e-07	X30660	lt	mt
6	rs72970199	134485676	9.03e-07	X30660	lt	mt
11	rs622860	117468794	9.05e-07	X30660	lt	mt
23	rs181247891	28180975	9.26e-07	X30660	lt	mt
14	rs117592993	22670374	9.34e-07	X30660	lt	mt
5	rs161641	104096630	9.54e-07	X30660	lt	mt
7	rs304735	79955724	9.69e-07	X30660	lt	mt
4	rs297284	27641239	9.82e-07	X30660	lt	mt
6	rs116643871	40472945	9.89e-07	X30660	lt	mt
1	rs71641983	163119958	1e-06	X30660	lt	mt
8	rs77777704	126353153	1.01e-06	X30660	lt	mt
11	rs112150440	70165519	1.01e-06	X30660	lt	mt
16	rs7500128	23709026	1.01e-06	X30660	lt	mt
10	rs11010769	36959273	1.01e-06	X30660	lt	mt
6	rs10484671	148439281	1.02e-06	X30660	lt	mt
9	rs113441132	4693755	1.02e-06	X30660	lt	mt
12	rs77353491	85366060	1.03e-06	X30660	lt	mt
4	rs4590025	14786271	1.03e-06	X30660	lt	mt
15	rs117268014	33086188	1.05e-06	X30660	lt	mt
14	rs11623678	49260415	1.05e-06	X30660	lt	mt
3	rs9823857	13728876	1.06e-06	X30660	lt	mt
17	rs117209877	56964910	1.06e-06	X30660	lt	mt
15	rs1442820	98865021	1.07e-06	X30660	lt	mt
2	rs72859130	146484314	1.08e-06	X30660	lt	mt
2	rs62150674	121556359	1.08e-06	X30660	lt	mt
17	rs117969637	1863633	1.09e-06	X30660	lt	mt
5	rs257173	16631043	1.11e-06	X30660	lt	mt
8	rs28402886	66927891	1.11e-06	X30660	lt	mt
23	rs140027627	126987016	1.12e-06	X30660	lt	mt
22	rs4820875	30992651	1.12e-06	X30660	lt	mt
10	rs72828919	126563149	1.13e-06	X30660	lt	mt
10	rs117346306	111497408	1.15e-06	X30660	lt	mt
3	rs4686837	186739677	1.16e-06	X30660	lt	mt
6	rs72819160	6482982	1.16e-06	X30660	lt	mt
16	rs16948903	50868177	1.18e-06	X30660	lt	mt
11	rs10894294	130830748	1.18e-06	X30660	lt	mt
10	rs1705007	34316972	1.21e-06	X30660	lt	mt
10	rs12264809	71143621	1.21e-06	X30660	lt	mt
17	rs117829593	16593863	1.22e-06	X30660	lt	mt
6	rs75900819	16018148	1.23e-06	X30660	lt	mt
3	rs6772017	106938007	1.27e-06	X30660	lt	mt
1	rs4908796	8982906	1.27e-06	X30660	lt	mt
8	rs13262209	73836014	1.27e-06	X30660	lt	mt
11	rs73611490	124670798	1.28e-06	X30660	lt	mt
13	rs74948807	113545869	1.3e-06	X30660	lt	mt
20	rs6096275	49744607	1.32e-06	X30660	lt	mt
9	rs10812732	28053556	1.32e-06	X30660	lt	mt
13	rs9508032	28995940	1.34e-06	X30660	lt	mt
12	rs12231882	23821568	1.36e-06	X30660	lt	mt
3	rs2293194	156175167	1.36e-06	X30660	lt	mt
4	rs1499359	133432234	1.37e-06	X30660	lt	mt
13	rs116434614	29842524	1.38e-06	X30660	lt	mt
17	rs9901008	77234523	1.39e-06	X30660	lt	mt
1	rs114304327	26557959	1.39e-06	X30660	lt	mt
5	rs62366393	104369953	1.4e-06	X30660	lt	mt
23	rs2188626	148184983	1.41e-06	X30660	lt	mt
2	rs112313955	25070842	1.41e-06	X30660	lt	mt
9	rs34258342	24056255	1.42e-06	X30660	lt	mt
14	rs7144573	76699880	1.44e-06	X30660	lt	mt
23	rs143740685	126235383	1.44e-06	X30660	lt	mt
17	rs35335301	66308543	1.45e-06	X30660	lt	mt
4	rs77681383	76049693	1.48e-06	X30660	lt	mt
10	rs10776544	50386498	1.49e-06	X30660	lt	mt
13	rs9592982	74894284	1.49e-06	X30660	lt	mt
2	rs77170100	11040736	1.5e-06	X30660	lt	mt
8	rs78655437	126308155	1.52e-06	X30660	lt	mt
3	rs6438869	124728626	1.55e-06	X30660	lt	mt
19	rs36134907	35555683	1.57e-06	X30660	lt	mt
20	rs76848807	35824205	1.58e-06	X30660	lt	mt
1	rs3007433	6560285	1.58e-06	X30660	lt	mt
2	rs74339703	237562084	1.61e-06	X30660	lt	mt
2	rs76755456	147076444	1.62e-06	X30660	lt	mt
20	rs72490828	23779167	1.64e-06	X30660	lt	mt
10	rs7091904	98522209	1.67e-06	X30660	lt	mt
17	rs78233922	53815766	1.68e-06	X30660	lt	mt
5	rs39671	53465786	1.72e-06	X30660	lt	mt
5	rs271424	6360335	1.72e-06	X30660	lt	mt
12	rs2279351	27090550	1.72e-06	X30660	lt	mt
11	rs17160	12562223	1.72e-06	X30660	lt	mt
1	rs1537057	87708804	1.73e-06	X30660	lt	mt
19	rs55862054	3624005	1.74e-06	X30660	lt	mt
7	rs1208216	144094613	1.76e-06	X30660	lt	mt
2	rs13006698	516565	1.76e-06	X30660	lt	mt
3	rs4679705	153044220	1.78e-06	X30660	lt	mt
5	rs11747710	180602484	1.78e-06	X30660	lt	mt
10	rs10885936	118207069	1.79e-06	X30660	lt	mt
1	rs12407970	243004669	1.79e-06	X30660	lt	mt
9	rs10512296	104993672	1.82e-06	X30660	lt	mt
11	rs4938817	120447136	1.85e-06	X30660	lt	mt
2	rs76811230	140315787	1.88e-06	X30660	lt	mt
16	rs72789447	75717841	1.91e-06	X30660	lt	mt
10	rs1127893	24873369	1.92e-06	X30660	lt	mt
6	rs1224380	37155453	1.93e-06	X30660	lt	mt
17	rs77483079	1830836	2.01e-06	X30660	lt	mt
10	rs11245140	128443813	2.01e-06	X30660	lt	mt
14	rs2089681	99777178	2.02e-06	X30660	lt	mt
6	rs55993288	135399119	2.03e-06	X30660	lt	mt
10	rs118122268	102989927	2.03e-06	X30660	lt	mt
4	rs80019887	162944041	2.04e-06	X30660	lt	mt
12	rs3924123	93428089	2.04e-06	X30660	lt	mt
6	rs72822918	7423537	2.07e-06	X30660	lt	mt
19	rs62124199	55599578	2.07e-06	X30660	lt	mt
11	rs117141624	129798841	2.07e-06	X30660	lt	mt
1	rs58167413	7705997	2.08e-06	X30660	lt	mt
7	rs10270627	70201815	2.12e-06	X30660	lt	mt
3	rs56324469	191628020	2.13e-06	X30660	lt	mt
6	rs117015436	148511045	2.14e-06	X30660	lt	mt
11	rs4367952	120475940	2.16e-06	X30660	lt	mt
6	rs9468007	27171711	2.17e-06	X30660	lt	mt
17	rs62071984	44926208	2.19e-06	X30660	lt	mt
20	rs1078944	31877565	2.31e-06	X30660	lt	mt
9	rs7467520	15201034	2.32e-06	X30660	lt	mt
9	rs75939525	84078742	2.35e-06	X30660	lt	mt
15	rs79309779	38646750	2.36e-06	X30660	lt	mt
12	rs2138049	101280321	2.38e-06	X30660	lt	mt
2	rs114786495	126662355	2.43e-06	X30660	lt	mt
13	rs9535352	50386913	2.43e-06	X30660	lt	mt
23	rs3027578	100664308	2.43e-06	X30660	lt	mt
18	rs8083177	24362449	2.46e-06	X30660	lt	mt
3	rs75885512	9251204	2.5e-06	X30660	lt	mt
7	rs62456187	6061988	2.5e-06	X30660	lt	mt
12	rs10773776	130888094	2.51e-06	X30660	lt	mt
12	rs766505	4875334	2.51e-06	X30660	lt	mt
15	rs117489796	31090292	2.56e-06	X30660	lt	mt
2	rs59056677	60179973	2.56e-06	X30660	lt	mt
20	rs2869961	48793362	2.57e-06	X30660	lt	mt
1	rs7552540	7117011	2.58e-06	X30660	lt	mt
10	rs12266731	20150985	2.63e-06	X30660	lt	mt
14	rs8013684	92365790	2.65e-06	X30660	lt	mt
8	rs6980998	3895316	2.68e-06	X30660	lt	mt
22	rs4820389	40098844	2.69e-06	X30660	lt	mt
18	rs1609839	24027419	2.69e-06	X30660	lt	mt
20	rs118156812	52527330	2.7e-06	X30660	lt	mt
8	rs16904302	131596552	2.7e-06	X30660	lt	mt
3	rs9867507	26076713	2.77e-06	X30660	lt	mt
5	rs16900881	31339029	2.79e-06	X30660	lt	mt
13	rs77999292	74591240	2.82e-06	X30660	lt	mt
4	rs17363675	184880036	2.84e-06	X30660	lt	mt
5	rs16871807	3437297	2.84e-06	X30660	lt	mt
8	rs117547518	94387344	2.85e-06	X30660	lt	mt
19	rs10422969	30096708	2.87e-06	X30660	lt	mt
11	rs11218782	122599125	2.88e-06	X30660	lt	mt
14	rs2319366	21004628	2.88e-06	X30660	lt	mt
4	rs13112194	6327310	2.89e-06	X30660	lt	mt
4	rs13144570	4573378	2.91e-06	X30660	lt	mt
15	rs28625267	29716072	2.91e-06	X30660	lt	mt
13	rs648516	38829622	2.92e-06	X30660	lt	mt
1	rs149606671	158988319	2.93e-06	X30660	lt	mt
3	rs13318208	175057090	2.95e-06	X30660	lt	mt
2	rs748859	23754825	2.95e-06	X30660	lt	mt
3	rs13087731	33429282	2.99e-06	X30660	lt	mt
7	rs118125906	37947755	3e-06	X30660	lt	mt
3	rs9838985	25842326	3.01e-06	X30660	lt	mt
22	rs117997132	37215827	3.02e-06	X30660	lt	mt
11	rs56781256	37689764	3.03e-06	X30660	lt	mt
10	rs7900102	111434208	3.04e-06	X30660	lt	mt
4	rs77616518	167064636	3.08e-06	X30660	lt	mt
8	rs74949862	34130368	3.08e-06	X30660	lt	mt
20	rs6067653	49743171	3.12e-06	X30660	lt	mt
11	rs61887835	27431166	3.16e-06	X30660	lt	mt
2	rs73229019	20722114	3.17e-06	X30660	lt	mt
13	rs74916480	104402695	3.19e-06	X30660	lt	mt
6	rs73564236	138166893	3.2e-06	X30660	lt	mt
16	rs35323739	55249668	3.21e-06	X30660	lt	mt
1	rs12140479	70823238	3.22e-06	X30660	lt	mt
1	rs55649576	39229471	3.23e-06	X30660	lt	mt
16	rs34441276	9347889	3.24e-06	X30660	lt	mt
5	rs34389562	26322195	3.25e-06	X30660	lt	mt
6	rs7739775	21727465	3.25e-06	X30660	lt	mt
16	rs2434886	71598738	3.26e-06	X30660	lt	mt
13	rs78054414	51485699	3.32e-06	X30660	lt	mt
8	rs11781724	4290305	3.34e-06	X30660	lt	mt
14	rs12435032	46314981	3.35e-06	X30660	lt	mt
2	rs116154930	107812879	3.39e-06	X30660	lt	mt
4	rs16869654	20482461	3.43e-06	X30660	lt	mt
12	rs1527786	78053997	3.43e-06	X30660	lt	mt
8	rs76588837	130555176	3.47e-06	X30660	lt	mt
1	rs72721071	94170616	3.52e-06	X30660	lt	mt
12	rs7956054	125138646	3.53e-06	X30660	lt	mt
12	rs10219509	4300809	3.55e-06	X30660	lt	mt
9	rs13289572	1830369	3.56e-06	X30660	lt	mt
13	rs79933264	25453118	3.58e-06	X30660	lt	mt
6	rs663606	167728774	3.59e-06	X30660	lt	mt
2	rs16844617	141500692	3.61e-06	X30660	lt	mt
10	rs113350718	92767371	3.63e-06	X30660	lt	mt
9	rs2890741	7135196	3.63e-06	X30660	lt	mt
19	rs12852	35615179	3.66e-06	X30660	lt	mt
10	rs11256923	10972830	3.66e-06	X30660	lt	mt
9	rs55984948	84450979	3.66e-06	X30660	lt	mt
3	rs55684978	183755964	3.67e-06	X30660	lt	mt
13	rs7325069	113274812	3.72e-06	X30660	lt	mt
21	rs8127036	44503173	3.73e-06	X30660	lt	mt
1	rs1318670	112377643	3.75e-06	X30660	lt	mt
1	rs75367925	84826778	3.76e-06	X30660	lt	mt
7	rs34534528	108637038	3.76e-06	X30660	lt	mt
2	rs62191951	234699366	3.79e-06	X30660	lt	mt
1	rs17108507	53879927	3.8e-06	X30660	lt	mt
11	rs7952109	76442976	3.83e-06	X30660	lt	mt
3	rs538934	74372906	3.84e-06	X30660	lt	mt
10	rs117931764	5234058	3.87e-06	X30660	lt	mt
10	rs7922897	45141957	3.91e-06	X30660	lt	mt
3	rs67883991	16211748	3.91e-06	X30660	lt	mt
1	rs12408633	4380503	3.91e-06	X30660	lt	mt
9	9:140164610_G_A	140164610	3.91e-06	X30660	lt	mt
19	rs3810322	48548350	3.92e-06	X30660	lt	mt
12	rs2534783	4316081	3.93e-06	X30660	lt	mt
8	rs62486244	609901	3.93e-06	X30660	lt	mt
3	rs76644112	152292476	3.94e-06	X30660	lt	mt
22	rs117953034	19667724	3.94e-06	X30660	lt	mt
2	rs114343652	237182584	3.94e-06	X30660	lt	mt
4	rs313979	113981777	3.98e-06	X30660	lt	mt
21	rs56212056	45757888	3.98e-06	X30660	lt	mt
10	rs72819145	108052563	3.98e-06	X30660	lt	mt
13	rs17081992	25793914	3.99e-06	X30660	lt	mt
5	rs72765156	76465860	4e-06	X30660	lt	mt
10	rs11017716	132897624	4.01e-06	X30660	lt	mt
6	rs76458711	137007284	4.03e-06	X30660	lt	mt
3	rs4686338	9312207	4.12e-06	X30660	lt	mt
5	rs35931944	137629132	4.14e-06	X30660	lt	mt
9	rs10959015	10282919	4.16e-06	X30660	lt	mt
1	rs6666546	162010693	4.16e-06	X30660	lt	mt
12	rs1796177	83413311	4.17e-06	X30660	lt	mt
15	rs4614675	70777134	4.19e-06	X30660	lt	mt
3	rs58974487	115605002	4.19e-06	X30660	lt	mt
18	rs16965005	31454044	4.2e-06	X30660	lt	mt
3	rs79761430	54614633	4.22e-06	X30660	lt	mt
19	rs79196613	57232226	4.24e-06	X30660	lt	mt
20	rs961821	9118030	4.26e-06	X30660	lt	mt
6	rs72984663	138436608	4.26e-06	X30660	lt	mt
7	rs79026961	121508458	4.26e-06	X30660	lt	mt
3	rs7635286	84668779	4.3e-06	X30660	lt	mt
8	rs17395656	66630900	4.32e-06	X30660	lt	mt
1	rs17808157	232806859	4.37e-06	X30660	lt	mt
6	rs74488411	70696983	4.37e-06	X30660	lt	mt
9	rs117353646	94458461	4.37e-06	X30660	lt	mt
2	rs1734422	10932207	4.37e-06	X30660	lt	mt
10	rs788208	27435685	4.41e-06	X30660	lt	mt
11	rs78587763	117400684	4.45e-06	X30660	lt	mt
10	rs74568646	129035665	4.46e-06	X30660	lt	mt
7	rs45537741	99457517	4.46e-06	X30660	lt	mt
3	rs74421728	130696017	4.46e-06	X30660	lt	mt
3	rs2241413	195599085	4.47e-06	X30660	lt	mt
4	rs17005175	82666697	4.48e-06	X30660	lt	mt
16	rs71392129	65974665	4.48e-06	X30660	lt	mt
7	rs2240401	30673345	4.51e-06	X30660	lt	mt
3	rs73053767	29883837	4.58e-06	X30660	lt	mt
6	rs2151317	64468738	4.59e-06	X30660	lt	mt
5	rs72747734	31086857	4.61e-06	X30660	lt	mt
4	rs80139795	109405180	4.61e-06	X30660	lt	mt
16	rs75669159	6867280	4.64e-06	X30660	lt	mt
2	rs11676704	21244358	4.64e-06	X30660	lt	mt
5	rs115803158	15000421	4.65e-06	X30660	lt	mt
6	rs72885395	77481613	4.66e-06	X30660	lt	mt
3	rs17634664	3627205	4.66e-06	X30660	lt	mt
7	rs73485816	155067254	4.67e-06	X30660	lt	mt
3	rs73193423	124883553	4.68e-06	X30660	lt	mt
17	rs76675759	1829252	4.68e-06	X30660	lt	mt
1	rs11581326	86667356	4.73e-06	X30660	lt	mt
6	rs9451748	92361821	4.75e-06	X30660	lt	mt
20	rs117761227	10467841	4.75e-06	X30660	lt	mt
14	rs1032466	51074461	4.77e-06	X30660	lt	mt
1	rs12125492	10421878	4.78e-06	X30660	lt	mt
17	rs17780304	30535856	4.79e-06	X30660	lt	mt
5	rs62371320	16640506	4.8e-06	X30660	lt	mt
3	rs74886368	17775365	4.84e-06	X30660	lt	mt
18	rs117633404	75224932	4.88e-06	X30660	lt	mt
15	rs76420022	68973925	4.88e-06	X30660	lt	mt
3	rs56285617	71987900	4.88e-06	X30660	lt	mt
9	rs2884957	292708	4.93e-06	X30660	lt	mt
1	rs11165069	94504545	4.94e-06	X30660	lt	mt
6	rs2275757	16059645	4.98e-06	X30660	lt	mt
11	rs117627752	81200193	5.08e-06	X30660	lt	mt
12	rs12308909	48393098	5.12e-06	X30660	lt	mt
5	rs72770979	76945670	5.13e-06	X30660	lt	mt
12	rs1450073	98224025	5.13e-06	X30660	lt	mt
4	rs12500416	4506336	5.14e-06	X30660	lt	mt
4	rs4695245	43934001	5.16e-06	X30660	lt	mt
9	rs76997145	139023453	5.16e-06	X30660	lt	mt
3	rs9809799	84707940	5.18e-06	X30660	lt	mt
19	rs75069583	8279296	5.21e-06	X30660	lt	mt
19	rs56404061	39780394	5.27e-06	X30660	lt	mt
16	rs78660617	4863638	5.27e-06	X30660	lt	mt
6	rs11970173	112623051	5.3e-06	X30660	lt	mt
7	rs192084647	100285906	5.31e-06	X30660	lt	mt
16	rs35095902	66502257	5.34e-06	X30660	lt	mt
10	rs79423729	128527541	5.44e-06	X30660	lt	mt
5	rs67027308	113638683	5.45e-06	X30660	lt	mt
2	rs11695207	10502869	5.46e-06	X30660	lt	mt
22	rs4476445	25531002	5.49e-06	X30660	lt	mt
22	rs116946483	20051787	5.51e-06	X30660	lt	mt
17	rs11077368	76448088	5.51e-06	X30660	lt	mt
2	rs17452375	115702152	5.53e-06	X30660	lt	mt
4	rs114740541	125012236	5.57e-06	X30660	lt	mt
3	rs77152417	112843536	5.59e-06	X30660	lt	mt
14	rs1983969	38745184	5.59e-06	X30660	lt	mt
10	rs2694794	117866641	5.6e-06	X30660	lt	mt
2	rs72811769	26569583	5.62e-06	X30660	lt	mt
19	rs12975032	34769256	5.66e-06	X30660	lt	mt
3	rs4683387	140632237	5.67e-06	X30660	lt	mt
23	rs3761646	68381912	5.7e-06	X30660	lt	mt
3	rs116104291	123723075	5.71e-06	X30660	lt	mt
16	rs71398155	79400741	5.72e-06	X30660	lt	mt
7	rs58164877	85904465	5.74e-06	X30660	lt	mt
5	rs7732819	124909173	5.75e-06	X30660	lt	mt
8	rs78374474	24469242	5.79e-06	X30660	lt	mt
22	rs4822737	26949965	5.82e-06	X30660	lt	mt
23	rs5937813	73644493	5.86e-06	X30660	lt	mt
2	rs4676042	107126240	5.86e-06	X30660	lt	mt
3	rs11713332	129590388	5.89e-06	X30660	lt	mt
8	rs116976925	69717106	5.91e-06	X30660	lt	mt
2	rs12611773	176135125	5.93e-06	X30660	lt	mt
2	rs115087919	115250149	5.96e-06	X30660	lt	mt
18	rs4800396	19920951	6.02e-06	X30660	lt	mt
8	rs117282673	5129297	6.11e-06	X30660	lt	mt
9	rs76911274	37020314	6.11e-06	X30660	lt	mt
1	rs188525357	16807025	6.12e-06	X30660	lt	mt
10	rs72853629	133460618	6.13e-06	X30660	lt	mt
12	rs117696098	129215192	6.13e-06	X30660	lt	mt
4	rs78138135	17179172	6.18e-06	X30660	lt	mt
18	rs117333007	62466729	6.21e-06	X30660	lt	mt
11	rs61894463	76116086	6.22e-06	X30660	lt	mt
3	rs2879812	31732704	6.26e-06	X30660	lt	mt
16	rs117718914	29265493	6.29e-06	X30660	lt	mt
21	rs77076966	37601335	6.31e-06	X30660	lt	mt
2	rs72916842	157921770	6.36e-06	X30660	lt	mt
18	rs62102046	41691948	6.46e-06	X30660	lt	mt
2	rs10168134	2257724	6.56e-06	X30660	lt	mt
16	rs111366	78005533	6.58e-06	X30660	lt	mt
6	rs77582099	170637477	6.59e-06	X30660	lt	mt
19	rs12980881	34980434	6.6e-06	X30660	lt	mt
11	rs11222126	130356324	6.61e-06	X30660	lt	mt
10	rs11250633	1610839	6.63e-06	X30660	lt	mt
2	rs7586385	4026699	6.63e-06	X30660	lt	mt
18	rs76851090	41635019	6.65e-06	X30660	lt	mt
18	rs34945925	26914652	6.67e-06	X30660	lt	mt
9	rs62555927	33875214	6.76e-06	X30660	lt	mt
20	rs116864179	15186580	6.76e-06	X30660	lt	mt
11	rs514877	78990128	6.76e-06	X30660	lt	mt
9	rs35873201	35521572	6.76e-06	X30660	lt	mt
16	rs12924567	26539214	6.77e-06	X30660	lt	mt
4	rs115054253	10902823	6.8e-06	X30660	lt	mt
21	rs78412215	39340712	6.8e-06	X30660	lt	mt
7	rs61251463	30246910	6.83e-06	X30660	lt	mt
17	rs11870217	80786383	6.86e-06	X30660	lt	mt
9	rs10739001	395250	6.86e-06	X30660	lt	mt
1	rs148212596	193074511	6.88e-06	X30660	lt	mt
8	rs863238	130837596	6.9e-06	X30660	lt	mt
10	rs4746603	68373097	6.92e-06	X30660	lt	mt
18	rs7230961	42626173	6.92e-06	X30660	lt	mt
21	rs12627203	44815113	6.95e-06	X30660	lt	mt
8	rs7835837	692913	6.96e-06	X30660	lt	mt
20	rs6106688	23591419	6.97e-06	X30660	lt	mt
10	rs71474228	129706908	6.99e-06	X30660	lt	mt
11	rs74942119	117998243	7.01e-06	X30660	lt	mt
16	rs58895492	25963612	7.04e-06	X30660	lt	mt
9	rs41313979	15451176	7.08e-06	X30660	lt	mt
7	rs62448789	31794352	7.1e-06	X30660	lt	mt
3	rs908821	140540718	7.1e-06	X30660	lt	mt
1	rs74942608	44615555	7.14e-06	X30660	lt	mt
23	rs73205013	39020443	7.2e-06	X30660	lt	mt
1	rs28832005	218916250	7.21e-06	X30660	lt	mt
22	rs78377960	36423437	7.35e-06	X30660	lt	mt
15	rs62009116	69919008	7.37e-06	X30660	lt	mt
11	rs116966847	38745151	7.41e-06	X30660	lt	mt
3	rs10049173	55141399	7.41e-06	X30660	lt	mt
2	rs4669234	8142945	7.43e-06	X30660	lt	mt
15	rs12442817	53007977	7.46e-06	X30660	lt	mt
7	rs860462	80615857	7.5e-06	X30660	lt	mt
21	rs11910692	38281120	7.52e-06	X30660	lt	mt
10	rs28697194	71215483	7.52e-06	X30660	lt	mt
12	rs12161790	125934833	7.55e-06	X30660	lt	mt
1	rs3014817	153393318	7.55e-06	X30660	lt	mt
12	rs116988821	5638368	7.57e-06	X30660	lt	mt
6	rs1535436	135773148	7.59e-06	X30660	lt	mt
8	rs117660295	137164943	7.63e-06	X30660	lt	mt
19	rs4419162	53789780	7.68e-06	X30660	lt	mt
5	rs76809051	54840048	7.69e-06	X30660	lt	mt
20	rs2273421	6100367	7.7e-06	X30660	lt	mt
1	rs3795677	240492734	7.71e-06	X30660	lt	mt
2	rs115985210	215293696	7.71e-06	X30660	lt	mt
13	rs669352	44511008	7.75e-06	X30660	lt	mt
5	rs72813113	176390550	7.77e-06	X30660	lt	mt
9	rs62572352	22572193	7.77e-06	X30660	lt	mt
6	rs117034254	124036015	7.78e-06	X30660	lt	mt
11	rs7101767	35077052	7.78e-06	X30660	lt	mt
20	rs6048913	23568484	7.82e-06	X30660	lt	mt
11	rs1939472	95880984	7.85e-06	X30660	lt	mt
8	rs78504166	14759706	7.88e-06	X30660	lt	mt
17	rs117453457	5683702	7.9e-06	X30660	lt	mt
3	rs1014648	25983735	7.9e-06	X30660	lt	mt
4	rs36000084	83027871	7.93e-06	X30660	lt	mt
20	rs6020772	49442655	7.93e-06	X30660	lt	mt
21	rs2830194	27763523	7.93e-06	X30660	lt	mt
12	rs78074637	125089580	7.95e-06	X30660	lt	mt
11	rs12222915	117359244	7.95e-06	X30660	lt	mt
3	rs62254300	5319571	7.99e-06	X30660	lt	mt
3	rs9811287	132032063	7.99e-06	X30660	lt	mt
3	rs6445282	62658241	8e-06	X30660	lt	mt
10	rs148956781	28023688	8.01e-06	X30660	lt	mt
18	rs72930733	54641870	8.03e-06	X30660	lt	mt
1	rs113019694	236166093	8.06e-06	X30660	lt	mt
17	rs2044124	61845425	8.09e-06	X30660	lt	mt
9	rs693223	15284120	8.09e-06	X30660	lt	mt
11	rs1712790	114621469	8.1e-06	X30660	lt	mt
3	rs80033799	186567636	8.11e-06	X30660	lt	mt
5	rs17162034	109000325	8.23e-06	X30660	lt	mt
4	rs112280154	29204798	8.23e-06	X30660	lt	mt
12	rs10746045	106143558	8.24e-06	X30660	lt	mt
5	rs73751809	38907814	8.25e-06	X30660	lt	mt
13	rs458202	107412753	8.28e-06	X30660	lt	mt
12	rs6486647	128935718	8.29e-06	X30660	lt	mt
17	rs7211806	76546495	8.3e-06	X30660	lt	mt
10	rs75503108	80766243	8.32e-06	X30660	lt	mt
15	rs12443115	60470242	8.34e-06	X30660	lt	mt
1	rs61748963	247769062	8.36e-06	X30660	lt	mt
20	rs6135816	16613575	8.36e-06	X30660	lt	mt
9	rs5014093	86093654	8.38e-06	X30660	lt	mt
12	rs17433455	28528976	8.45e-06	X30660	lt	mt
4	rs28455547	41541642	8.46e-06	X30660	lt	mt
2	rs13388527	231806890	8.48e-06	X30660	lt	mt
14	rs117062310	89715752	8.56e-06	X30660	lt	mt
2	rs2509902	158514969	8.57e-06	X30660	lt	mt
4	rs113293864	3517779	8.58e-06	X30660	lt	mt
3	rs1907858	163549965	8.58e-06	X30660	lt	mt
23	rs148178203	150135545	8.59e-06	X30660	lt	mt
8	rs79348587	117069763	8.59e-06	X30660	lt	mt
13	rs73163306	32329323	8.61e-06	X30660	lt	mt
8	rs7341564	37730456	8.63e-06	X30660	lt	mt
17	rs79556281	72588438	8.63e-06	X30660	lt	mt
8	rs10096176	131257748	8.69e-06	X30660	lt	mt
20	rs73908113	42552407	8.71e-06	X30660	lt	mt
10	rs112767820	124701450	8.74e-06	X30660	lt	mt
7	rs13242554	152339693	8.77e-06	X30660	lt	mt
11	rs4757318	15449051	8.8e-06	X30660	lt	mt
4	rs12512083	37330432	8.83e-06	X30660	lt	mt
6	rs2876236	11467156	8.83e-06	X30660	lt	mt
14	rs77998997	29896342	8.84e-06	X30660	lt	mt
6	rs9403208	100354935	8.88e-06	X30660	lt	mt
6	rs845670	167223099	8.92e-06	X30660	lt	mt
15	rs41430751	85077738	8.93e-06	X30660	lt	mt
19	rs2304207	50167726	8.93e-06	X30660	lt	mt
20	rs3787196	50104361	8.96e-06	X30660	lt	mt
22	rs77546489	35959734	8.99e-06	X30660	lt	mt
9	rs10513413	125605578	9.02e-06	X30660	lt	mt
1	rs17365730	163793913	9.02e-06	X30660	lt	mt
1	rs6428638	88661900	9.1e-06	X30660	lt	mt
20	rs6066283	36051525	9.13e-06	X30660	lt	mt
22	rs73153770	22569137	9.13e-06	X30660	lt	mt
6	rs73473502	81229326	9.14e-06	X30660	lt	mt
3	rs774599	76782437	9.19e-06	X30660	lt	mt
2	rs2123514	236988254	9.19e-06	X30660	lt	mt
23	rs111331181	23313125	9.2e-06	X30660	lt	mt
3	rs75943036	185929860	9.29e-06	X30660	lt	mt
13	rs117536800	28120668	9.31e-06	X30660	lt	mt
3	rs116735052	81567793	9.32e-06	X30660	lt	mt
11	rs28654232	1229227	9.39e-06	X30660	lt	mt
6	rs77639030	42772822	9.4e-06	X30660	lt	mt
3	rs114319091	165868778	9.41e-06	X30660	lt	mt
7	rs3801576	83263087	9.44e-06	X30660	lt	mt
1	rs61754867	83444951	9.46e-06	X30660	lt	mt
20	rs11905232	49441640	9.47e-06	X30660	lt	mt
16	rs62037169	13664186	9.49e-06	X30660	lt	mt
17	rs111517321	28675499	9.53e-06	X30660	lt	mt
21	rs34200151	36683907	9.53e-06	X30660	lt	mt
2	rs80314527	139876323	9.57e-06	X30660	lt	mt
1	rs381599	13814373	9.57e-06	X30660	lt	mt
15	rs56317520	67520066	9.6e-06	X30660	lt	mt
3	rs79201837	195298568	9.62e-06	X30660	lt	mt
12	rs10219564	60187486	9.62e-06	X30660	lt	mt
3	rs78925456	60289560	9.62e-06	X30660	lt	mt
10	rs117569363	114704334	9.63e-06	X30660	lt	mt
21	rs2837353	41365830	9.81e-06	X30660	lt	mt
4	rs11941122	58296583	9.89e-06	X30660	lt	mt
5	rs10515061	67286658	9.89e-06	X30660	lt	mt
7	rs7791356	4170860	9.89e-06	X30660	lt	mt
2	rs7599559	82679956	9.93e-06	X30660	lt	mt
4	rs11737353	78794519	9.93e-06	X30660	lt	mt
7	rs76807967	89609099	9.93e-06	X30660	lt	mt
13	rs77524761	107963522	9.94e-06	X30660	lt	mt
11	rs117982952	28247844	9.95e-06	X30660	lt	mt
10	rs11253696	15977878	9.96e-06	X30660	lt	mt
1	rs6658019	192552802	9.97e-06	X30660	lt	mt
11	rs56385514	18220150	9.97e-06	X30660	lt	mt
1	rs554455	65499815	9.98e-06	X30660	lt	mt
21	rs16994842	38602896	1e-05	X30660	lt	mt
3	rs571207	150477500	2.74e-12	X30840	lt	mt
2	rs73014745	147390482	2.95e-12	X30840	lt	mt
2	rs75316804	140145952	4.13e-12	X30840	lt	mt
13	rs1408053	22802237	1.67e-11	X30840	lt	mt
7	rs56053436	93935549	1.93e-11	X30840	lt	mt
11	rs118081078	19505609	2.17e-11	X30840	lt	mt
1	rs4908796	8982906	2.36e-11	X30840	lt	mt
11	rs56781256	37689764	2.91e-11	X30840	lt	mt
3	rs3772684	185153495	3.57e-11	X30840	lt	mt
13	rs11619324	25915887	3.64e-11	X30840	lt	mt
3	rs73873779	156763279	4.21e-11	X30840	lt	mt
[truncated: 2,189 more rows]

## Sheet: Supplementary Table 2
GALLOP results for all clumped variants. Results include variants of Table 2 in the main text, with p-values <= 5e-8 .
CHR	SNP	BP	P	Field ID	Effect Type	Analysis Type
17	rs4227	7491177	1.63e-16	X30890	cs	st
17	rs727428	7537792	2.32e-12	X30890	cs	st
23	rs5934505	8913826	9.15e-12	X30890	cs	st
17	rs1042522	7579472	1.83e-10	X30890	cs	st
10	rs1935	64927823	3.23e-10	X30890	cs	st
17	rs7209977	7386090	3.25e-10	X30890	cs	st
12	rs56196860	2908330	8.36e-10	X30890	cs	st
17	rs3853818	7346302	4.65e-09	X30890	cs	st
23	rs2073787	109694685	2.5e-08	X30890	cs	st
17	rs55784804	7536460	4.54e-08	X30890	cs	st
17	rs13894	7529902	7.21e-08	X30890	cs	st
17	rs11652704	7584400	1e-07	X30890	cs	st
17	rs35386490	7310006	1.09e-07	X30890	cs	st
4	rs1073227	189520867	9.08e-07	X30890	cs	st
11	rs10894604	132641746	2.15e-06	X30890	cs	st
3	rs73105208	72219673	3.52e-06	X30890	cs	st
17	rs11078691	7424935	3.66e-06	X30890	cs	st
17	rs4790693	4614597	4.31e-06	X30890	cs	st
17	rs1641524	7549645	4.52e-06	X30890	cs	st
17	rs3803800	7462969	4.56e-06	X30890	cs	st
8	rs7841142	86034634	4.6e-06	X30890	cs	st
18	rs12962560	65093731	7.18e-06	X30890	cs	st
1	rs72657141	21705725	7.75e-06	X30890	cs	st
1	rs143180297	238361961	8.91e-06	X30890	cs	st
4	rs4588	72618323	3.77e-34	X30630	cs	st
11	rs1993116	14910234	3e-19	X30630	cs	st
4	rs4694424	72554228	3.56e-19	X30630	cs	st
11	rs12785878	71167449	2.09e-15	X30630	cs	st
11	rs11023379	14929960	1.63e-11	X30630	cs	st
11	rs111888101	14376802	8.24e-11	X30630	cs	st
11	rs1540128	71118188	1.21e-10	X30630	cs	st
4	rs842872	72695059	3.32e-10	X30630	cs	st
4	rs1402155	72705908	1.47e-09	X30630	cs	st
11	rs7129781	14912417	4.77e-09	X30630	cs	st
11	rs11023374	14903636	1.17e-08	X30630	cs	st
4	rs55865123	72747075	2.43e-07	X30630	cs	st
4	rs395371	72572374	3.1e-07	X30630	cs	st
13	rs61951974	20814781	1.09e-06	X30630	cs	st
12	rs7975791	49413486	1.11e-06	X30630	cs	st
4	rs13117483	72594801	1.44e-06	X30630	cs	st
11	rs10832246	14380828	1.82e-06	X30630	cs	st
6	rs687969	153138983	2.33e-06	X30630	cs	st
4	rs6815610	72836198	2.35e-06	X30630	cs	st
23	rs2746564	143355780	2.92e-06	X30630	cs	st
12	rs73213729	119540062	5.29e-06	X30630	cs	st
7	rs9648087	46535632	6.17e-06	X30630	cs	st
1	rs139016450	53458445	8.96e-06	X30630	cs	st
20	rs11696375	16963721	9.76e-06	X30630	cs	st
16	rs3764261	56993324	1.28e-72	X30760	cs	st
16	rs7499892	57006590	3.71e-56	X30760	cs	st
16	rs12448528	56985555	9.01e-40	X30760	cs	st
16	rs9989419	56985139	2.99e-35	X30760	cs	st
16	rs5880	57015091	2.17e-22	X30760	cs	st
8	rs11991231	19907912	1.46e-19	X30760	cs	st
16	rs56208677	57010232	1.49e-15	X30760	cs	st
8	rs15285	19824667	1.57e-15	X30760	cs	st
15	rs4775041	58674695	6.74e-15	X30760	cs	st
16	rs5882	57016092	2.13e-14	X30760	cs	st
15	rs1800588	58723675	8.66e-13	X30760	cs	st
8	rs271	19813702	6.56e-11	X30760	cs	st
16	rs4784733	56899006	6.78e-11	X30760	cs	st
16	rs289715	57008508	7e-11	X30760	cs	st
8	rs6586879	19762732	1.18e-10	X30760	cs	st
16	rs291044	57011452	3.6e-10	X30760	cs	st
11	rs4752822	47277652	3.08e-09	X30760	cs	st
19	rs116843064	8429323	1.2e-08	X30760	cs	st
20	rs7679	44576502	1.5e-08	X30760	cs	st
8	rs28526159	19891227	2.54e-08	X30760	cs	st
8	rs11204087	19941027	2.63e-08	X30760	cs	st
11	rs964184	116648917	3.73e-08	X30760	cs	st
16	rs5883	57007353	4.29e-08	X30760	cs	st
15	rs11855284	58689187	1.73e-07	X30760	cs	st
9	rs2575876	107665739	2.81e-07	X30760	cs	st
11	rs186808413	117042408	3.29e-07	X30760	cs	st
1	rs4846914	230295691	5.44e-07	X30760	cs	st
16	rs13306673	56900931	7.72e-07	X30760	cs	st
8	rs268	19813529	8.45e-07	X30760	cs	st
17	rs883544	37387413	1.62e-06	X30760	cs	st
11	rs61900172	77584302	1.7e-06	X30760	cs	st
16	rs2217332	56969148	1.95e-06	X30760	cs	st
18	rs9947684	47166694	2.21e-06	X30760	cs	st
17	rs72836561	41926126	2.33e-06	X30760	cs	st
2	rs34406620	20868640	2.36e-06	X30760	cs	st
11	rs11039035	46967415	2.38e-06	X30760	cs	st
3	rs116068626	138312893	3e-06	X30760	cs	st
8	rs9987289	9183358	3.01e-06	X30760	cs	st
8	rs75101635	68175080	3.48e-06	X30760	cs	st
15	rs11854656	58712945	3.82e-06	X30760	cs	st
16	rs76335253	57302162	4.02e-06	X30760	cs	st
16	rs289711	57103854	4.42e-06	X30760	cs	st
5	rs75955223	133527247	4.6e-06	X30760	cs	st
18	rs2156552	47181668	4.79e-06	X30760	cs	st
8	rs10103634	19890612	5.4e-06	X30760	cs	st
8	rs2197089	19826373	5.5e-06	X30760	cs	st
16	rs6499862	56991524	5.82e-06	X30760	cs	st
15	rs35684611	58721302	7.22e-06	X30760	cs	st
10	rs7074186	109009663	7.47e-06	X30760	cs	st
16	rs289726	57074451	8.69e-06	X30760	cs	st
16	rs4781440	13349182	9.16e-06	X30760	cs	st
16	rs3764261	56993324	2.77e-46	X30660	cs	st
16	rs7499892	57006590	1.51e-35	X30660	cs	st
15	rs10468017	58678512	8.6e-24	X30660	cs	st
16	rs12448528	56985555	1.72e-23	X30660	cs	st
16	rs9989419	56985139	4.53e-22	X30660	cs	st
15	rs11855284	58689187	5.12e-14	X30660	cs	st
8	rs11991231	19907912	2.75e-13	X30660	cs	st
16	rs56208677	57010232	7.49e-13	X30660	cs	st
16	rs1800777	57017319	1.08e-12	X30660	cs	st
15	rs1800588	58723675	1.68e-12	X30660	cs	st
15	rs11854656	58712945	3.95e-10	X30660	cs	st
8	rs2083636	19865263	4.96e-10	X30660	cs	st
15	rs17821316	58703069	7.91e-10	X30660	cs	st
9	rs2575876	107665739	1.91e-09	X30660	cs	st
19	rs429358	45411941	2.14e-09	X30660	cs	st
16	rs5882	57016092	2.72e-09	X30660	cs	st
11	rs12225230	116728630	7.99e-09	X30660	cs	st
16	rs4784733	56899006	4.98e-08	X30660	cs	st
8	rs6586879	19762732	6.97e-08	X30660	cs	st
8	rs271	19813702	7.78e-08	X30660	cs	st
11	rs4752822	47277652	1.56e-07	X30660	cs	st
8	rs9987289	9183358	1.89e-07	X30660	cs	st
17	rs883544	37387413	4.49e-07	X30660	cs	st
16	rs289711	57103854	7.53e-07	X30660	cs	st
18	rs9947684	47166694	9.34e-07	X30660	cs	st
16	rs291044	57011452	1.4e-06	X30660	cs	st
1	rs4846914	230295691	1.48e-06	X30660	cs	st
6	rs2395158	32374595	1.59e-06	X30660	cs	st
16	rs289715	57008508	1.96e-06	X30660	cs	st
18	rs2156552	47181668	2.03e-06	X30660	cs	st
9	rs3890182	107647655	3.96e-06	X30660	cs	st
8	rs3395	68334411	4.01e-06	X30660	cs	st
8	rs17350070	4900208	4.02e-06	X30660	cs	st
11	rs186808413	117042408	4.13e-06	X30660	cs	st
8	rs268	19813529	4.27e-06	X30660	cs	st
1	rs6682423	63171063	4.44e-06	X30660	cs	st
15	rs35684611	58721302	4.52e-06	X30660	cs	st
16	rs4781440	13349182	5.29e-06	X30660	cs	st
9	rs12686004	107653426	6.36e-06	X30660	cs	st
11	rs499974	75455021	6.51e-06	X30660	cs	st
2	rs7586110	234590527	0	X30840	cs	st
2	rs2361502	234698790	0	X30840	cs	st
2	rs2602381	234584324	4.27e-246	X30840	cs	st
2	rs1597944	234504098	4.16e-146	X30840	cs	st
2	rs6719561	234683763	3.16e-95	X30840	cs	st
2	rs1112310	234567916	5.28e-75	X30840	cs	st
2	rs28900373	234651223	2.98e-69	X30840	cs	st
2	rs11563251	234679384	9.94e-64	X30840	cs	st
2	rs17868336	234638006	4.41e-52	X30840	cs	st
2	rs76026343	234661537	8.65e-52	X30840	cs	st
2	rs6731242	234578693	1.19e-51	X30840	cs	st
2	rs11683356	234545294	6.41e-48	X30840	cs	st
2	rs17862831	234500290	6.82e-40	X30840	cs	st
2	rs62192778	234475415	3.45e-38	X30840	cs	st
2	rs114346341	234563065	3.14e-37	X30840	cs	st
2	rs6431631	234688036	3.74e-34	X30840	cs	st
2	rs838705	234273242	2.8e-31	X30840	cs	st
2	rs80334668	234697151	5.2e-27	X30840	cs	st
2	rs10175949	234712921	1.18e-26	X30840	cs	st
2	rs17862876	234657512	1.16e-25	X30840	cs	st
2	rs78936963	234231401	9.15e-25	X30840	cs	st
2	rs111712352	234417564	1.49e-23	X30840	cs	st
2	rs2305540	234375944	2.5e-23	X30840	cs	st
2	rs62192932	234169302	1.36e-22	X30840	cs	st
2	rs13013882	234708428	1.53e-22	X30840	cs	st
2	rs114099762	234407420	1.88e-22	X30840	cs	st
12	rs4149056	21331549	5.32e-22	X30840	cs	st
2	rs73998327	234183738	2.69e-21	X30840	cs	st
2	rs72980341	234326071	9.64e-20	X30840	cs	st
2	rs12622156	234701686	6.3e-19	X30840	cs	st
2	rs10170160	234700578	3.62e-18	X30840	cs	st
2	rs1046974	234255547	2.3e-17	X30840	cs	st
2	rs1377460	234536637	1.69e-16	X30840	cs	st
2	rs12472151	234852692	1.85e-15	X30840	cs	st
2	rs62192955	234189961	5.57e-15	X30840	cs	st
2	rs2242100	234358286	9.48e-15	X30840	cs	st
2	rs72976383	234229295	4.28e-14	X30840	cs	st
2	rs72974350	234142619	8.08e-14	X30840	cs	st
2	rs1500480	234728078	1.22e-13	X30840	cs	st
2	rs115836766	234685650	1.51e-12	X30840	cs	st
2	rs879665	234740136	1.55e-12	X30840	cs	st
2	rs78447894	234315394	5.26e-12	X30840	cs	st
12	rs4762786	20952032	7.17e-12	X30840	cs	st
2	rs838737	234325052	1.69e-11	X30840	cs	st
2	rs17864714	234704076	3e-11	X30840	cs	st
2	rs10210302	234158839	4.17e-11	X30840	cs	st
2	rs79208193	234713681	5.03e-11	X30840	cs	st
2	rs62192762	234394111	5.17e-11	X30840	cs	st
2	rs13002399	234482250	1.32e-10	X30840	cs	st
2	rs7565275	234229320	4.83e-10	X30840	cs	st
2	rs6758317	234168951	5.07e-10	X30840	cs	st
2	rs6431270	234211048	2.33e-09	X30840	cs	st
2	rs11563246	234708868	3.34e-09	X30840	cs	st
2	rs114667609	234494716	7.76e-09	X30840	cs	st
2	rs2005791	234883167	2.89e-08	X30840	cs	st
2	rs62191951	234699366	3.49e-08	X30840	cs	st
2	rs13394720	234502121	3.56e-08	X30840	cs	st
2	rs17863751	234498485	5.61e-08	X30840	cs	st
2	rs741157	234711164	6.94e-08	X30840	cs	st
2	rs3806589	234750831	1.14e-07	X30840	cs	st
2	rs13384181	234775346	1.2e-07	X30840	cs	st
2	rs17868337	234639656	1.49e-07	X30840	cs	st
2	rs12582	234749354	2.46e-07	X30840	cs	st
12	rs77977416	20954486	2.83e-07	X30840	cs	st
10	rs35768343	64888493	3.86e-07	X30840	cs	st
11	rs588808	57683722	5.63e-07	X30840	cs	st
2	rs1048603	234394487	1.64e-06	X30840	cs	st
12	rs4149057	21331599	1.74e-06	X30840	cs	st
15	rs28533482	31756057	2.25e-06	X30840	cs	st
2	rs13384101	235011203	4.07e-06	X30840	cs	st
12	rs11049056	27738434	5.65e-06	X30840	cs	st
4	rs795137	105086146	5.82e-06	X30840	cs	st
12	rs3184504	111884608	7.61e-06	X30840	cs	st
12	rs73069053	21468230	8.74e-06	X30840	cs	st
6	rs80215559	25918225	9.32e-06	X30840	cs	st
2	rs6717651	234886692	9.49e-06	X30840	cs	st
2	rs838563	234399121	9.57e-06	X30840	cs	st
12	rs10841795	21487544	9.79e-06	X30840	cs	st
2	rs12053445	234717448	9.98e-06	X30840	cs	st
2	rs1105880	234601965	0	X30830	cs	st
2	rs2361502	234698790	2.26e-184	X30830	cs	st
2	rs2602381	234584324	2.92e-148	X30830	cs	st
2	rs1597944	234504098	6.6e-87	X30830	cs	st
2	rs6719561	234683763	1.15e-66	X30830	cs	st
2	rs1112310	234567916	1.73e-56	X30830	cs	st
2	rs28900373	234651223	1.1e-41	X30830	cs	st
2	rs6755571	234627536	9e-40	X30830	cs	st
2	rs6731242	234578693	1.28e-34	X30830	cs	st
2	rs76026343	234661537	2.11e-29	X30830	cs	st
2	rs11683356	234545294	1.11e-28	X30830	cs	st
2	rs62192778	234475415	7.64e-23	X30830	cs	st
2	rs6431631	234688036	2.62e-21	X30830	cs	st
2	rs6704644	234406655	4.96e-21	X30830	cs	st
2	rs114346341	234563065	1.95e-20	X30830	cs	st
2	rs4663335	234689090	2.42e-20	X30830	cs	st
2	rs838705	234273242	2.44e-19	X30830	cs	st
2	rs2305540	234375944	2.36e-16	X30830	cs	st
2	rs17862876	234657512	1.59e-15	X30830	cs	st
2	rs78936963	234231401	2.14e-15	X30830	cs	st
2	rs111712352	234417564	2.23e-15	X30830	cs	st
12	rs4149056	21331549	2.59e-14	X30830	cs	st
2	rs10175949	234712921	4.96e-14	X30830	cs	st
2	rs2242100	234358286	7.66e-14	X30830	cs	st
2	rs80334668	234697151	9.79e-14	X30830	cs	st
2	rs62192932	234169302	1.47e-13	X30830	cs	st
2	rs114099762	234407420	4.61e-12	X30830	cs	st
2	rs1046974	234255547	1.11e-11	X30830	cs	st
2	rs115836766	234685650	5.51e-11	X30830	cs	st
2	rs73998327	234183738	9.02e-11	X30830	cs	st
2	rs13394720	234502121	3.56e-10	X30830	cs	st
2	rs17864714	234704076	5.86e-10	X30830	cs	st
2	rs10170160	234700578	8.92e-10	X30830	cs	st
2	rs13013882	234708428	1.09e-09	X30830	cs	st
2	rs1500480	234728078	1.18e-09	X30830	cs	st
2	rs72980341	234326071	1.56e-09	X30830	cs	st
2	rs72976383	234229295	6.58e-09	X30830	cs	st
2	rs838737	234325052	6.88e-09	X30830	cs	st
2	rs1377460	234536637	7.07e-09	X30830	cs	st
2	rs12622156	234701686	9.7e-09	X30830	cs	st
2	rs62192955	234189961	1.04e-08	X30830	cs	st
2	rs72974350	234142619	1.47e-08	X30830	cs	st
2	rs13002399	234482250	4.08e-08	X30830	cs	st
2	rs12472151	234852692	5.03e-08	X30830	cs	st
2	rs3792109	234184417	1.86e-07	X30830	cs	st
2	rs78447894	234315394	2.42e-07	X30830	cs	st
2	rs12474441	234678668	4.36e-07	X30830	cs	st
2	rs79208193	234713681	5.5e-07	X30830	cs	st
2	rs17868337	234639656	5.74e-07	X30830	cs	st
2	rs17863751	234498485	1.12e-06	X30830	cs	st
2	rs12053445	234717448	2.62e-06	X30830	cs	st
10	rs7092403	54126152	3.57e-06	X30830	cs	st
8	rs79031462	121162349	3.83e-06	X30830	cs	st
12	rs4762786	20952032	5.64e-06	X30830	cs	st
2	rs6431270	234211048	6.6e-06	X30830	cs	st
2	rs115387897	37826978	6.96e-06	X30830	cs	st
4	rs11939325	82417143	8.75e-06	X30830	cs	st
17	rs727428	7537792	1.66e-57	X30850	cs	st
17	rs4227	7491177	2.74e-54	X30850	cs	st
17	rs1042522	7579472	4.07e-36	X30850	cs	st
17	rs17856697	7348625	2.67e-34	X30850	cs	st
17	rs13894	7529902	1.72e-28	X30850	cs	st
17	rs13290	7329632	7.12e-27	X30850	cs	st
17	rs11078691	7424935	2.55e-25	X30850	cs	st
17	rs3803800	7462969	3.34e-23	X30850	cs	st
17	rs55784804	7536460	1.15e-22	X30850	cs	st
10	rs7080386	65048306	3.77e-21	X30850	cs	st
17	rs1642812	7549644	7.78e-21	X30850	cs	st
17	rs3174744	7322245	1.1e-15	X30850	cs	st
17	rs6761	7417663	1.16e-14	X30850	cs	st
17	rs35386490	7310006	8.74e-14	X30850	cs	st
17	rs78414518	7478402	1.48e-12	X30850	cs	st
23	rs1573036	109820068	1.6e-12	X30850	cs	st
17	rs11652704	7584400	2.58e-12	X30850	cs	st
10	rs7075302	65381740	2.94e-12	X30850	cs	st
2	rs12987055	27834152	1.78e-11	X30850	cs	st
17	rs55662831	7630193	5.54e-11	X30850	cs	st
10	rs35768343	64888493	3.95e-10	X30850	cs	st
17	rs72829446	7552123	2.82e-09	X30850	cs	st
17	rs62062590	7617378	1.66e-08	X30850	cs	st
17	rs16948048	47440466	1.71e-08	X30850	cs	st
17	rs72841430	7767378	3.55e-08	X30850	cs	st
17	rs73324348	47455752	7.61e-08	X30850	cs	st
23	rs142599455	50497950	1.11e-07	X30850	cs	st
17	rs56206519	7303143	1.22e-07	X30850	cs	st
15	rs8023580	96708291	1.62e-07	X30850	cs	st
2	rs11688492	64865804	5.81e-07	X30850	cs	st
10	rs10995392	64764692	6.75e-07	X30850	cs	st
10	rs10822120	64829314	1.03e-06	X30850	cs	st
17	rs56217607	7692656	2.15e-06	X30850	cs	st
11	rs4300357	26720410	2.19e-06	X30850	cs	st
17	rs858520	7530271	2.32e-06	X30850	cs	st
10	rs72820803	64761387	2.7e-06	X30850	cs	st
1	rs742263	168408076	2.77e-06	X30850	cs	st
15	rs72743115	53759611	3.19e-06	X30850	cs	st
10	rs6479897	65136628	3.97e-06	X30850	cs	st
17	rs12150338	1634104	4.4e-06	X30850	cs	st
3	rs645040	135926622	5.24e-06	X30850	cs	st
2	rs76972388	220068335	5.28e-06	X30850	cs	st
14	rs28929474	94844947	5.42e-06	X30850	cs	st
17	rs34768933	7285723	5.45e-06	X30850	cs	st
17	rs11652004	65576148	5.51e-06	X30850	cs	st
17	rs11655704	47448172	6.15e-06	X30850	cs	st
2	rs968098	3916161	6.17e-06	X30850	cs	st
19	rs1049232	6751293	6.44e-06	X30850	cs	st
17	rs8069501	7394968	9.03e-06	X30850	cs	st
17	rs2584652	47514665	9.03e-06	X30850	cs	st
11	rs78550348	80113376	9.92e-06	X30850	cs	st
9	rs507666	136149399	4.41e-86	X30740	cs	st
1	rs149344982	21889760	5.88e-56	X30740	cs	st
9	rs4962153	136323754	8.19e-36	X30740	cs	st
9	rs581107	136147702	4.5e-30	X30740	cs	st
6	rs9467160	24441746	4.84e-26	X30740	cs	st
1	rs4654748	21786068	1.84e-25	X30740	cs	st
9	rs11244084	136191010	5.56e-23	X30740	cs	st
1	rs6680628	21765211	3.77e-22	X30740	cs	st
1	rs72659192	21906604	6.06e-22	X30740	cs	st
19	rs492602	49206417	5.77e-21	X30740	cs	st
6	rs1126617	24489652	1.52e-20	X30740	cs	st
9	rs11244035	136081319	2.16e-20	X30740	cs	st
9	rs2073935	136340200	1.19e-16	X30740	cs	st
8	rs2126259	9185146	3.04e-16	X30740	cs	st
6	rs78420872	24464429	8.81e-16	X30740	cs	st
1	rs9662008	21870726	6.46e-14	X30740	cs	st
9	rs8176720	136132873	1.03e-13	X30740	cs	st
1	rs80320018	21844496	6.07e-13	X30740	cs	st
9	rs78755596	136124590	1.03e-12	X30740	cs	st
17	rs55714927	7080316	1.42e-12	X30740	cs	st
9	rs6597604	136049780	2.38e-12	X30740	cs	st
6	rs9393553	24401654	4.49e-12	X30740	cs	st
11	rs35887873	126219396	1.25e-11	X30740	cs	st
9	rs4962050	136323845	1.62e-11	X30740	cs	st
10	rs7923609	65133822	2.41e-11	X30740	cs	st
1	rs1130564	21952884	1.87e-10	X30740	cs	st
9	rs73553519	136359599	3.75e-10	X30740	cs	st
1	rs6656120	21891931	1.09e-09	X30740	cs	st
9	rs117164445	136317767	1.13e-09	X30740	cs	st
6	rs807528	24544482	1.16e-09	X30740	cs	st
17	rs314253	7091650	1.17e-09	X30740	cs	st
1	rs3200254	21894735	1.37e-09	X30740	cs	st
17	rs3826408	7101292	4.22e-09	X30740	cs	st
19	rs281395	49222483	4.34e-09	X30740	cs	st
8	rs12542898	9186835	5.11e-09	X30740	cs	st
8	rs922049	9221080	2.06e-08	X30740	cs	st
17	rs77680021	7124506	2.77e-08	X30740	cs	st
8	rs11786900	9239958	3.21e-08	X30740	cs	st
6	rs1535331	24342612	3.4e-08	X30740	cs	st
8	rs6982636	126479315	3.5e-08	X30740	cs	st
1	rs10917008	21894307	4.12e-08	X30740	cs	st
1	rs10917021	21917234	1.1e-07	X30740	cs	st
9	rs11507716	136397195	1.52e-07	X30740	cs	st
9	rs13283193	5626112	9.06e-07	X30740	cs	st
1	rs41310412	21755747	1.19e-06	X30740	cs	st
15	rs34991064	90068496	1.25e-06	X30740	cs	st
1	rs2316260	21743972	1.34e-06	X30740	cs	st
5	rs74850625	144462951	1.68e-06	X30740	cs	st
1	rs60414268	21873204	1.74e-06	X30740	cs	st
9	rs62574659	136189643	2e-06	X30740	cs	st
9	rs7870707	136209319	2.06e-06	X30740	cs	st
6	rs811100	24547027	2.06e-06	X30740	cs	st
11	rs3817640	297970	2.09e-06	X30740	cs	st
6	rs2296538	24289593	2.5e-06	X30740	cs	st
16	rs17767419	79744548	2.8e-06	X30740	cs	st
6	rs114411164	24476700	2.95e-06	X30740	cs	st
2	rs780093	27742603	2.98e-06	X30740	cs	st
17	rs5412	7184046	3.02e-06	X30740	cs	st
1	rs975000	21839690	3.03e-06	X30740	cs	st
11	rs7949566	126285301	3.6e-06	X30740	cs	st
1	rs78915636	21968741	3.7e-06	X30740	cs	st
6	rs2793422	24418348	3.71e-06	X30740	cs	st
9	rs7022409	136043270	4.05e-06	X30740	cs	st
9	rs10441806	136062437	4.58e-06	X30740	cs	st
12	rs17725026	102165424	4.92e-06	X30740	cs	st
1	rs36053309	21905604	5.55e-06	X30740	cs	st
1	rs2275363	21940555	6.41e-06	X30740	cs	st
9	rs9330462	136385088	6.56e-06	X30740	cs	st
12	rs1318648	53670545	6.81e-06	X30740	cs	st
3	rs73079572	46707531	7.69e-06	X30740	cs	st
5	rs6878620	171571754	8.09e-06	X30740	cs	st
19	rs2548957	49262500	8.4e-06	X30740	cs	st
18	rs7239862	59167019	8.76e-06	X30740	cs	st
9	rs3124747	136268084	9.38e-06	X30740	cs	st
1	rs72660339	21959957	9.65e-06	X30740	cs	st
1	rs76099856	23078139	9.93e-06	X30740	cs	st
12	rs7966590	570840	9.96e-06	X30740	cs	st
22	rs2330805	24998619	1.09e-61	X30750	cs	st
12	rs7310409	121424861	5.28e-31	X30750	cs	st
14	rs2297067	103566785	3.75e-22	X30750	cs	st
22	rs186765281	25010855	2.13e-18	X30750	cs	st
1	rs1497406	16505320	1.67e-14	X30750	cs	st
12	rs7305618	121402932	6.4e-14	X30750	cs	st
7	rs17145750	73026378	4.75e-13	X30750	cs	st
14	rs62006938	103530768	9.14e-13	X30750	cs	st
4	rs4835265	146821410	1.23e-12	X30750	cs	st
12	rs7961554	121400244	9.79e-12	X30750	cs	st
12	rs10849829	121470256	2.15e-10	X30750	cs	st
18	rs4940691	56095378	3.58e-08	X30750	cs	st
22	rs56032751	25158445	4.22e-08	X30750	cs	st
5	rs6888304	31020521	4.59e-08	X30750	cs	st
12	rs10849835	121489377	8.19e-08	X30750	cs	st
3	rs11924648	170717996	1.35e-07	X30750	cs	st
2	rs1260326	27730940	3.23e-07	X30750	cs	st
5	rs4074793	52193125	4.07e-07	X30750	cs	st
12	rs2133638	121374264	5.5e-07	X30750	cs	st
12	rs57830821	121122676	6.64e-07	X30750	cs	st
17	rs35967103	79488775	6.75e-07	X30750	cs	st
12	rs2245407	121423998	8.06e-07	X30750	cs	st
3	rs78384457	170604144	9.61e-07	X30750	cs	st
22	rs1076540	18439958	1.52e-06	X30750	cs	st
22	rs117038722	24904003	1.71e-06	X30750	cs	st
12	rs10774580	121476423	1.94e-06	X30750	cs	st
15	rs112714914	51691279	2.51e-06	X30750	cs	st
14	rs56839309	103564995	2.57e-06	X30750	cs	st
8	rs6982636	126479315	3.78e-06	X30750	cs	st
14	rs10134022	103493868	4.72e-06	X30750	cs	st
2	rs2943659	227125254	4.88e-06	X30750	cs	st
3	rs11917607	79601060	4.89e-06	X30750	cs	st
3	rs422810	9218797	5.2e-06	X30750	cs	st
12	rs56357256	121417386	6.47e-06	X30750	cs	st
9	rs34080691	102651782	7.13e-06	X30750	cs	st
15	rs340005	60878030	7.36e-06	X30750	cs	st
4	rs76069658	46218377	7.71e-06	X30750	cs	st
22	rs6004244	25102070	9.57e-06	X30750	cs	st
10	rs56278466	17875857	1.3e-31	X30880	cs	st
10	rs2477648	18103401	1.28e-21	X30880	cs	st
10	rs12359178	18136543	2.9e-19	X30880	cs	st
22	rs738409	44324727	6e-18	X30880	cs	st
10	rs10909680	17889190	3.29e-12	X30880	cs	st
10	rs1926739	18270422	2e-11	X30880	cs	st
10	rs2477669	17806504	5.53e-11	X30880	cs	st
22	rs1007863	44395451	6.61e-10	X30880	cs	st
6	rs3891175	32634467	7.98e-09	X30880	cs	st
10	rs36088866	18056696	1.33e-08	X30880	cs	st
3	rs11130630	58360800	1.98e-08	X30880	cs	st
10	rs4748388	17634752	3.62e-08	X30880	cs	st
22	rs2143571	44391686	4.13e-08	X30880	cs	st
10	rs35160301	17877539	1.21e-07	X30880	cs	st
10	rs2862954	101912064	1.32e-07	X30880	cs	st
10	rs73603824	17674369	1.59e-07	X30880	cs	st
10	rs483809	18227444	3.97e-07	X30880	cs	st
1	rs554728	14540436	5.07e-07	X30880	cs	st
17	rs9899658	2014311	7.71e-07	X30880	cs	st
6	rs6906021	32626311	9.05e-07	X30880	cs	st
6	rs6926497	148952945	1.22e-06	X30880	cs	st
6	rs3096690	32194630	1.49e-06	X30880	cs	st
6	rs2844559	31340075	1.63e-06	X30880	cs	st
6	rs9272449	32605451	2.31e-06	X30880	cs	st
6	rs3094112	30761734	2.44e-06	X30880	cs	st
18	rs17758456	60916373	3.58e-06	X30880	cs	st
17	rs11150789	79457543	3.73e-06	X30880	cs	st
6	rs424232	32208324	4.1e-06	X30880	cs	st
2	rs115045002	230215477	4.14e-06	X30880	cs	st
3	rs6762098	58468428	4.55e-06	X30880	cs	st
10	rs10764176	18242311	4.83e-06	X30880	cs	st
9	rs1226591	103340309	5.02e-06	X30880	cs	st
22	rs7587	44386281	5.78e-06	X30880	cs	st
12	rs2012504	10113083	5.98e-06	X30880	cs	st
16	rs13330462	30364805	6.54e-06	X30880	cs	st
11	rs74745782	85288658	6.56e-06	X30880	cs	st
4	rs112057221	144524670	6.83e-06	X30880	cs	st
3	rs10937329	187713718	2.86e-09	X30710	cs	st
1	rs11264341	155151493	8.5e-07	X30710	cs	st
8	rs62520251	140266612	2.19e-06	X30710	cs	st
6	rs12189777	70591331	3.69e-06	X30710	cs	st
8	rs17785813	23734266	4e-06	X30710	cs	st
3	rs73188628	187721148	4.94e-06	X30710	cs	st
5	rs45480797	40680964	5.65e-06	X30710	cs	st
19	rs4805801	33183812	5.81e-06	X30710	cs	st
21	rs9979815	39359908	7.87e-06	X30710	cs	st
10	rs75242872	54088932	9.63e-06	X30710	cs	st
22	rs738409	44324727	2.8e-18	X30870	cs	st
10	rs2862954	101912064	3.73e-08	X30870	cs	st
22	rs2143571	44391686	6.83e-08	X30870	cs	st
22	rs1007863	44395451	2.47e-07	X30870	cs	st
3	rs76963575	193918802	6.17e-07	X30870	cs	st
17	rs78357146	64305051	1.44e-06	X30870	cs	st
8	rs112574791	145730221	1.8e-06	X30870	cs	st
19	rs58542926	19379549	3.86e-06	X30870	cs	st
1	rs1497406	16505320	5.5e-06	X30870	cs	st
9	rs4237274	79198957	8.03e-06	X30870	cs	st
2	rs17585091	59682471	9.53e-06	X30870	cs	st
19	rs429358	45411941	2.17e-55	X30670	cs	st
1	rs1205	159682233	6.51e-39	X30670	cs	st
12	rs2393791	121423956	1.37e-38	X30670	cs	st
1	rs11265263	159710517	2.04e-26	X30670	cs	st
1	rs1892534	66105944	1.09e-25	X30670	cs	st
1	rs3116653	159696910	6.49e-21	X30670	cs	st
12	rs10849829	121470256	4.65e-20	X30670	cs	st
1	rs3093059	159685136	1.88e-17	X30670	cs	st
12	rs2133638	121374264	5.51e-16	X30670	cs	st
1	rs61812598	154420087	3.28e-15	X30670	cs	st
1	rs17407727	66172006	8.25e-15	X30670	cs	st
12	rs7961554	121400244	3.92e-13	X30670	cs	st
1	rs4655754	66114747	1.75e-12	X30670	cs	st
12	rs57830821	121122676	1.02e-11	X30670	cs	st
12	rs7305618	121402932	5.09e-11	X30670	cs	st
19	rs439401	45414451	6.05e-11	X30670	cs	st
12	rs10774580	121476423	1.72e-10	X30670	cs	st
2	rs780093	27742603	1.92e-10	X30670	cs	st
1	rs34280859	66304768	3.6e-10	X30670	cs	st
1	rs2592900	159616629	2.49e-09	X30670	cs	st
1	rs72925335	66105688	3.86e-09	X30670	cs	st
1	rs1137101	66058513	8.97e-09	X30670	cs	st
1	rs5010905	66199223	1.8e-08	X30670	cs	st
19	rs157580	45395266	2e-08	X30670	cs	st
12	rs11065290	121280460	2.54e-07	X30670	cs	st
12	rs12819210	121458400	4.72e-07	X30670	cs	st
11	rs17244991	74636892	7.76e-07	X30670	cs	st
1	rs12042349	159176490	9.88e-07	X30670	cs	st
12	rs11065387	121427653	1.11e-06	X30670	cs	st
19	rs405509	45408836	1.17e-06	X30670	cs	st
3	rs7614831	27721841	1.37e-06	X30670	cs	st
1	rs7531110	65937065	1.39e-06	X30670	cs	st
3	rs115354479	174715337	1.66e-06	X30670	cs	st
1	rs11208750	66257838	2.01e-06	X30670	cs	st
12	rs11065079	120752247	2.02e-06	X30670	cs	st
19	rs12162222	45348522	2.25e-06	X30670	cs	st
12	rs12816397	121271706	2.3e-06	X30670	cs	st
6	rs485774	32290954	2.39e-06	X30670	cs	st
1	rs1937462	66337832	2.46e-06	X30670	cs	st
22	rs2071771	40415140	2.58e-06	X30670	cs	st
1	rs12088813	66407700	3e-06	X30670	cs	st
6	rs2261033	31603591	3.48e-06	X30670	cs	st
1	rs17457976	159580873	3.67e-06	X30670	cs	st
1	rs55910253	159714427	4e-06	X30670	cs	st
3	rs34345115	27605382	4.34e-06	X30670	cs	st
17	rs62067002	9065552	4.6e-06	X30670	cs	st
12	rs10849835	121489377	5.42e-06	X30670	cs	st
11	rs35374221	61808938	5.97e-06	X30670	cs	st
21	rs75877632	38033949	7.02e-06	X30670	cs	st
12	rs74563897	40304042	7.18e-06	X30670	cs	st
9	rs10121943	20538090	7.56e-06	X30670	cs	st
1	rs3845624	159218266	8.73e-06	X30670	cs	st
11	rs964184	116648917	3.44e-50	X30700	cs	st
11	rs12280724	116613423	1.77e-23	X30700	cs	st
11	rs662799	116663707	7.77e-22	X30700	cs	st
8	rs7841189	19845376	1.15e-21	X30700	cs	st
8	rs15285	19824667	1.61e-19	X30700	cs	st
7	rs17145750	73026378	1.31e-17	X30700	cs	st
2	rs1260326	27730940	1.58e-17	X30700	cs	st
11	rs61905132	116673464	9.07e-16	X30700	cs	st
11	rs4938303	116584987	2.12e-14	X30700	cs	st
19	rs439401	45414451	1.73e-13	X30700	cs	st
8	rs264	19813180	4.98e-13	X30700	cs	st
11	rs5128	116703640	5.48e-12	X30700	cs	st
1	rs2131925	63025942	2.23e-11	X30700	cs	st
19	rs7412	45412079	1.33e-10	X30700	cs	st
8	rs2001945	126477978	3.4e-10	X30700	cs	st
8	rs2954038	126507389	3.52e-09	X30700	cs	st
19	rs7259004	45432557	1.68e-08	X30700	cs	st
8	rs2197089	19826373	3.91e-08	X30700	cs	st
2	rs1042034	21225281	4.76e-08	X30700	cs	st
19	rs116843064	8429323	5.8e-08	X30700	cs	st
2	rs13404327	27519153	6.99e-08	X30700	cs	st
8	rs79734126	19855030	9.88e-08	X30700	cs	st
15	rs2043085	58680954	1.43e-07	X30700	cs	st
2	rs2280737	27589810	1.72e-07	X30700	cs	st
20	rs7679	44576502	2.42e-07	X30700	cs	st
8	rs10103634	19890612	2.51e-07	X30700	cs	st
1	rs2031373	63083289	9.74e-07	X30700	cs	st
2	rs1820914	21402957	9.89e-07	X30700	cs	st
8	rs6586879	19762732	1.56e-06	X30700	cs	st
19	rs157581	45395714	1.76e-06	X30700	cs	st
1	rs12124310	63210814	3.19e-06	X30700	cs	st
2	rs6714314	8540491	3.21e-06	X30700	cs	st
6	rs3130521	31196376	5.05e-06	X30700	cs	st
20	rs10432735	44650318	5.41e-06	X30700	cs	st
14	rs72662359	27762433	5.59e-06	X30700	cs	st
10	rs4148946	73770073	5.82e-06	X30700	cs	st
19	rs7254892	45389596	6.17e-06	X30700	cs	st
1	rs28404710	45032607	6.36e-06	X30700	cs	st
3	rs17760875	162481759	7.04e-06	X30700	cs	st
15	rs2169877	86085802	7.34e-06	X30700	cs	st
11	rs10790164	116699389	8.64e-06	X30700	cs	st
6	rs6920760	30874797	8.65e-06	X30700	cs	st
6	rs2894207	31263751	8.84e-06	X30700	cs	st
15	rs55707100	43820717	8.97e-06	X30700	cs	st
15	rs80199264	48107055	9.7e-06	X30700	cs	st
15	rs1288775	45661678	8.47e-16	X30720	cs	st
17	rs11868441	59239221	1.4e-08	X30720	cs	st
19	rs7256355	33199477	1.47e-08	X30720	cs	st
23	rs56121637	106016268	7.2e-08	X30720	cs	st
4	rs17319721	77368847	1.27e-07	X30720	cs	st
7	rs10224002	151415041	3.89e-07	X30720	cs	st
6	rs3120139	160741622	4.3e-07	X30720	cs	st
19	rs2287880	33349295	6.53e-07	X30720	cs	st
18	rs7231120	18657759	8.48e-07	X30720	cs	st
13	rs9513481	99416030	1.48e-06	X30720	cs	st
21	rs75579863	29577299	1.8e-06	X30720	cs	st
22	rs12484776	40652873	3.41e-06	X30720	cs	st
11	rs17160805	70189916	3.71e-06	X30720	cs	st
1	rs11572237	60383109	4.13e-06	X30720	cs	st
23	rs6621404	79227101	4.36e-06	X30720	cs	st
20	rs2050084	40567425	4.74e-06	X30720	cs	st
15	rs3737267	45702799	5.69e-06	X30720	cs	st
2	rs17269182	58887347	7.61e-06	X30720	cs	st
6	rs10946313	19381386	8.91e-06	X30720	cs	st
2	rs560887	169763148	3.16e-36	X30610	cs	st
2	rs1402837	169757354	1.36e-11	X30610	cs	st
7	rs730497	44223721	2.28e-10	X30610	cs	st
3	rs1879442	170727351	1.97e-08	X30610	cs	st
2	rs492594	169764176	5.75e-08	X30610	cs	st
8	rs13266634	118184783	3.28e-07	X30610	cs	st
2	rs2232328	169764546	4.76e-07	X30610	cs	st
7	rs3757840	44231216	8.35e-07	X30610	cs	st
2	rs13430620	169768891	8.98e-07	X30610	cs	st
15	rs34591432	94929511	2.78e-06	X30610	cs	st
1	rs1832787	18626917	4.21e-06	X30610	cs	st
9	rs12379337	126078775	4.88e-06	X30610	cs	st
20	rs1158167	23578189	7.38e-159	X30730	cs	st
20	rs2983608	23642839	7.04e-80	X30730	cs	st
20	rs6114264	23746310	1.72e-39	X30730	cs	st
20	rs41304816	23517560	4.98e-27	X30730	cs	st
20	rs117458662	23679928	9.69e-25	X30730	cs	st
20	rs75810394	23544379	1.09e-21	X30730	cs	st
20	rs66590796	23691153	2.24e-21	X30730	cs	st
20	rs73610708	23539846	5.84e-21	X30730	cs	st
20	rs2983641	23586977	7.74e-16	X30730	cs	st
20	rs73102389	23635691	1.52e-15	X30730	cs	st
20	rs13043045	23750404	1.68e-11	X30730	cs	st
20	rs6106728	23801950	1.89e-11	X30730	cs	st
20	rs6048704	23296209	6.57e-11	X30730	cs	st
20	rs13040731	23642389	6.64e-10	X30730	cs	st
20	rs192455477	23235964	8.27e-10	X30730	cs	st
20	rs4627645	23740591	1.44e-09	X30730	cs	st
20	rs3004118	23487503	4.8e-09	X30730	cs	st
4	rs17319721	77368847	6.98e-09	X30730	cs	st
20	rs117492213	23418327	6.99e-09	X30730	cs	st
20	rs78916169	23405904	7.2e-09	X30730	cs	st
20	rs17750862	23377815	6.77e-08	X30730	cs	st
20	rs117720287	23829486	1.33e-07	X30730	cs	st
1	rs114624895	182247649	1.43e-07	X30730	cs	st
20	rs73104320	23661479	3.39e-07	X30730	cs	st
20	rs116548544	23723592	5.81e-07	X30730	cs	st
20	rs3004096	23305768	5.96e-07	X30730	cs	st
7	rs10224002	151415041	7.21e-07	X30730	cs	st
20	rs2984254	23953105	1.79e-06	X30730	cs	st
5	rs4075959	176784612	3.43e-06	X30730	cs	st
20	rs6114248	23711882	4.2e-06	X30730	cs	st
4	rs4859673	77364799	4.31e-06	X30730	cs	st
1	rs55893155	45838756	4.57e-06	X30730	cs	st
17	rs11868441	59239221	4.77e-06	X30730	cs	st
20	rs77114334	23565975	7.23e-06	X30730	cs	st
20	rs17681712	22903508	9.01e-06	X30730	cs	st
10	rs16926246	71093392	4.23e-45	X30620	cs	st
2	rs560887	169763148	6.82e-15	X30620	cs	st
6	rs80215559	25918225	5.98e-11	X30620	cs	st
7	rs730497	44223721	1.03e-10	X30620	cs	st
10	rs7909192	71124228	1.08e-10	X30620	cs	st
7	rs3757840	44231216	4.1e-09	X30620	cs	st
10	rs7072268	71099913	5.85e-08	X30620	cs	st
6	rs12216125	25997458	7.78e-08	X30620	cs	st
10	rs4746839	71062762	2.01e-07	X30620	cs	st
9	rs62576049	136390941	3.2e-07	X30620	cs	st
17	rs12936927	17726965	4.77e-07	X30620	cs	st
13	rs9597584	58248124	5.11e-07	X30620	cs	st
4	rs35793856	145011740	9.38e-07	X30620	cs	st
10	rs7919018	71025852	1.14e-06	X30620	cs	st
3	rs55783585	187091020	1.77e-06	X30620	cs	st
17	rs1046896	80685533	1.96e-06	X30620	cs	st
22	rs4820268	37469591	2.16e-06	X30620	cs	st
13	rs116995489	31398178	2.92e-06	X30620	cs	st
23	rs4911821	114645027	4.83e-06	X30620	cs	st
5	rs17414396	143112659	5.46e-06	X30620	cs	st
4	rs2545305	181719685	5.84e-06	X30620	cs	st
22	rs855788	37474079	8.28e-06	X30620	cs	st
10	rs10128330	71138133	8.59e-06	X30620	cs	st
2	rs2232328	169764546	8.71e-06	X30620	cs	st
1	rs11211076	45560561	9.79e-06	X30620	cs	st
4	rs13129697	9926967	1.88e-138	X30650	cs	st
4	rs4698023	10304726	4.69e-91	X30650	cs	st
4	rs6834555	10062326	3.38e-61	X30650	cs	st
4	rs62295971	9978142	5.76e-61	X30650	cs	st
4	rs2080072	10235622	5.93e-44	X30650	cs	st
4	rs79824251	10123215	6.8e-34	X30650	cs	st
4	rs45499402	89043634	3.96e-23	X30650	cs	st
4	rs6839820	10296114	2.74e-21	X30650	cs	st
4	rs114695316	10291550	3.66e-20	X30650	cs	st
4	rs56139970	9802272	1.56e-19	X30650	cs	st
4	rs17420450	10350765	1.77e-18	X30650	cs	st
4	rs2280202	9909295	2.06e-18	X30650	cs	st
4	rs7698858	9895070	5.88e-17	X30650	cs	st
4	rs12504795	10499344	6.81e-17	X30650	cs	st
4	rs75341455	10061147	2.59e-15	X30650	cs	st
4	rs13115661	10493961	1.28e-14	X30650	cs	st
4	rs75816008	10335496	1.44e-14	X30650	cs	st
4	rs3114018	89064581	2.18e-14	X30650	cs	st
4	rs5028371	10452986	2.47e-13	X30650	cs	st
4	rs75181558	9916133	5.2e-13	X30650	cs	st
4	rs4484300	10145794	3.26e-12	X30650	cs	st
4	rs34213329	9917484	2.19e-11	X30650	cs	st
4	rs1878943	9766888	1.31e-10	X30650	cs	st
6	rs11754288	25776949	1.82e-09	X30650	cs	st
4	rs16891234	9946163	2.36e-09	X30650	cs	st
4	rs73224420	10302359	2.48e-09	X30650	cs	st
4	rs12374320	10120609	3.16e-09	X30650	cs	st
4	rs143113985	10499378	7.76e-09	X30650	cs	st
4	rs6837173	9590700	1.08e-08	X30650	cs	st
4	rs13140984	9637886	1.67e-08	X30650	cs	st
4	rs193054756	10499983	2.54e-08	X30650	cs	st
6	rs1184802	25858346	1.13e-07	X30650	cs	st
4	rs17477692	10316350	1.19e-07	X30650	cs	st
10	rs1171619	61465838	2.08e-07	X30650	cs	st
4	rs34208161	10444106	2.36e-07	X30650	cs	st
1	rs11264341	155151493	3.89e-07	X30650	cs	st
4	rs76356518	10544125	5.71e-07	X30650	cs	st
4	rs2622604	89078924	8.92e-07	X30650	cs	st
4	rs2728106	88972051	1.15e-06	X30650	cs	st
15	rs12904816	48678085	1.31e-06	X30650	cs	st
4	rs10016702	10447640	2.12e-06	X30650	cs	st
1	rs72730947	192041763	2.2e-06	X30650	cs	st
8	rs10109414	23751151	2.59e-06	X30650	cs	st
4	rs74453475	10331887	2.6e-06	X30650	cs	st
2	rs12987055	27834152	2.6e-06	X30650	cs	st
13	rs4770302	23348178	4.16e-06	X30650	cs	st
8	rs72718280	134492373	4.3e-06	X30650	cs	st
11	rs471618	64465403	4.76e-06	X30650	cs	st
4	rs73225891	9922170	5.14e-06	X30650	cs	st
13	rs9548132	38549223	5.3e-06	X30650	cs	st
11	rs56339474	64142478	5.97e-06	X30650	cs	st
6	rs3887266	25843746	6.81e-06	X30650	cs	st
4	rs75896783	10008964	6.85e-06	X30650	cs	st
4	rs145160523	10049182	8.86e-06	X30650	cs	st
11	rs663877	49258171	9.45e-06	X30650	cs	st
3	rs1801725	122003757	2.3e-22	X30860	cs	st
3	rs10934581	122011154	1.66e-09	X30860	cs	st
3	rs884096	122026471	3.95e-09	X30860	cs	st
3	rs34006803	122277268	1.11e-08	X30860	cs	st
3	rs13085674	122011351	1.23e-07	X30860	cs	st
3	rs1127343	122128394	1.67e-07	X30860	cs	st
2	rs13022873	27815510	2.04e-07	X30860	cs	st
3	rs116555124	122177260	3.66e-07	X30860	cs	st
4	rs17035869	158115764	5.92e-07	X30860	cs	st
7	rs10254822	42488030	1.83e-06	X30860	cs	st
13	rs2066033	96094781	2.03e-06	X30860	cs	st
22	rs362250	18581665	2.95e-06	X30860	cs	st
19	rs9749255	14169134	3.16e-06	X30860	cs	st
3	rs144385283	121415714	6.11e-06	X30860	cs	st
8	rs11781444	136734968	7.32e-06	X30860	cs	st
1	rs11584069	10028420	7.67e-06	X30860	cs	st
4	rs17624154	185330669	7.83e-06	X30860	cs	st
17	rs2070863	1648502	7.91e-06	X30860	cs	st
8	rs76121606	18518295	8.33e-06	X30860	cs	st
2	rs114314058	150926833	9.16e-06	X30860	cs	st
1	rs55664599	161618346	6.72e-14	X30600	cs	st
17	rs34562254	16842991	1.86e-10	X30600	cs	st
1	rs114384494	161653554	3.21e-10	X30600	cs	st
19	rs2288920	50091798	6.48e-09	X30600	cs	st
1	rs56383975	161403307	1.8e-08	X30600	cs	st
1	rs12134087	161678311	6.78e-07	X30600	cs	st
14	rs117513489	31124502	9.25e-07	X30600	cs	st
19	rs45531232	12541250	2.53e-06	X30600	cs	st
2	rs78902234	163407836	2.77e-06	X30600	cs	st
19	rs2280401	50000009	2.86e-06	X30600	cs	st
2	rs75521299	103994818	3.04e-06	X30600	cs	st
19	rs10419198	50038017	4.36e-06	X30600	cs	st
1	rs1801274	161479745	4.92e-06	X30600	cs	st
19	rs2946863	50013045	5.37e-06	X30600	cs	st
22	rs75104550	47413392	5.66e-06	X30600	cs	st
1	rs61801160	161673859	5.78e-06	X30600	cs	st
1	rs723177	161651064	5.92e-06	X30600	cs	st
15	rs1867780	77407114	6.5e-06	X30600	cs	st
20	rs6084203	2910044	7.08e-06	X30600	cs	st
6	rs3749971	29342775	8.47e-06	X30600	cs	st
14	rs28929474	94844947	6.21e-10	X30680	cs	st
2	rs1260326	27730940	7.93e-09	X30680	cs	st
17	rs77542162	67081278	1.58e-07	X30680	cs	st
19	rs11671010	35559474	2.06e-07	X30680	cs	st
19	rs2280401	50000009	1.04e-06	X30680	cs	st
17	rs2070863	1648502	1.33e-06	X30680	cs	st
6	rs6927788	44641498	2.81e-06	X30680	cs	st
14	rs4905179	94795492	3.38e-06	X30680	cs	st
10	rs41305012	75566323	3.95e-06	X30680	cs	st
2	rs11126999	27670307	6.89e-06	X30680	cs	st
6	rs9266613	31345865	8.28e-06	X30680	cs	st
16	rs328318	73874362	8.3e-06	X30680	cs	st
6	rs74617384	160997118	0	X30770	cs	st
6	rs3106173	160727950	6.12e-83	X30770	cs	st
6	rs73596816	161017363	2.36e-79	X30770	cs	st
6	rs7770628	161018174	4.15e-78	X30770	cs	st
6	rs117446263	160847571	1.67e-76	X30770	cs	st
6	rs6919346	160960359	7.73e-71	X30770	cs	st
6	rs3127599	160907134	4.23e-63	X30770	cs	st
6	rs2048327	160863532	5e-59	X30770	cs	st
6	rs783147	161137990	9.07e-56	X30770	cs	st
6	rs589931	160726535	2.72e-46	X30770	cs	st
6	rs6935921	161108536	3.27e-37	X30770	cs	st
6	rs315988	160660694	8.5e-34	X30770	cs	st
6	rs1247563	161205949	2.18e-32	X30770	cs	st
6	rs41272078	161010150	6.97e-31	X30770	cs	st
6	rs61735260	161560461	2.18e-22	X30770	cs	st
6	rs77009508	161004972	3.14e-22	X30770	cs	st
6	rs12207188	160331654	1.13e-21	X30770	cs	st
6	rs118133674	160899138	3.77e-20	X30770	cs	st
6	rs41272114	161006077	7.89e-20	X30770	cs	st
6	rs624249	160679400	8.9e-20	X30770	cs	st
6	rs41272044	161014751	1.05e-18	X30770	cs	st
6	rs1864449	161122763	5.74e-18	X30770	cs	st
6	rs4252152	161159366	7.32e-17	X30770	cs	st
6	rs12214416	160910517	4.68e-16	X30770	cs	st
6	rs2465868	161287333	8.1e-16	X30770	cs	st
6	rs79135559	161348669	4.56e-15	X30770	cs	st
6	rs146534110	160578069	1.35e-14	X30770	cs	st
6	rs112376176	160874032	1.82e-14	X30770	cs	st
6	rs117901488	160603132	6.28e-14	X30770	cs	st
6	rs79213545	161566685	7.25e-14	X30770	cs	st
6	rs9456577	161145246	1.26e-13	X30770	cs	st
6	rs2634659	160700858	1.8e-13	X30770	cs	st
6	rs1937475	161315724	3.85e-13	X30770	cs	st
6	rs142940563	160871536	4.07e-13	X30770	cs	st
6	rs3798164	160575202	4.29e-13	X30770	cs	st
6	rs783172	161173349	4.05e-12	X30770	cs	st
6	rs3798939	161655357	1.5e-11	X30770	cs	st
6	rs4708871	160969096	2.72e-11	X30770	cs	st
6	rs56765369	161684562	8.06e-11	X30770	cs	st
6	rs374255	161702270	9.79e-11	X30770	cs	st
6	rs77798339	160698574	2.31e-10	X30770	cs	st
6	rs635551	160404832	3.87e-10	X30770	cs	st
6	rs1321849	161693897	6.72e-10	X30770	cs	st
6	rs16891266	160682654	9.94e-10	X30770	cs	st
6	rs140306630	161013826	1.43e-09	X30770	cs	st
6	rs9457925	160848743	6.17e-09	X30770	cs	st
6	rs476235	160622637	6.52e-09	X30770	cs	st
6	rs4252166	161161904	7.57e-09	X30770	cs	st
6	rs1123180	161394115	2.13e-08	X30770	cs	st
6	rs3861973	160628905	5.68e-08	X30770	cs	st
6	rs68168937	160451398	7.85e-08	X30770	cs	st
6	rs17589858	160699116	9.65e-08	X30770	cs	st
6	rs117727234	160533827	1.2e-07	X30770	cs	st
6	rs4252159	161160644	1.5e-07	X30770	cs	st
6	rs2293285	161550919	1.56e-07	X30770	cs	st
6	rs2665355	160837368	1.91e-07	X30770	cs	st
6	rs35509017	161217544	2.37e-07	X30770	cs	st
6	rs117224353	160808160	3.03e-07	X30770	cs	st
6	rs1247347	161366801	6.42e-07	X30770	cs	st
6	rs4880	160113872	8.01e-07	X30770	cs	st
6	rs62441895	160953258	8.79e-07	X30770	cs	st
1	rs34598665	160039278	1.09e-06	X30770	cs	st
6	rs4709383	160298088	1.2e-06	X30770	cs	st
6	rs9458011	161126323	1.52e-06	X30770	cs	st
6	rs11961006	161334562	1.73e-06	X30770	cs	st
6	rs12198920	71307347	1.9e-06	X30770	cs	st
6	rs13213129	160906922	2.73e-06	X30770	cs	st
6	rs12110495	23443347	3.97e-06	X30770	cs	st
6	rs651164	160581374	4.03e-06	X30770	cs	st
6	rs16891156	160608804	4.85e-06	X30770	cs	st
1	rs1051741	226032229	6.62e-06	X30770	cs	st
20	rs62197765	7646072	6.62e-06	X30770	cs	st
16	rs17535828	52436209	7.17e-06	X30770	cs	st
16	rs35257432	57972640	8.11e-06	X30770	cs	st
19	rs7412	45412079	5.47e-104	X30810	cs	st
19	rs7254892	45389596	2.43e-46	X30810	cs	st
19	rs429358	45411941	1.09e-27	X30810	cs	st
19	rs62117160	45232161	1.87e-26	X30810	cs	st
19	rs6511720	11202306	1.92e-19	X30810	cs	st
19	rs28399653	45315445	7.05e-18	X30810	cs	st
1	rs11591147	55505647	1.97e-16	X30810	cs	st
19	rs12721109	45447221	1.02e-15	X30810	cs	st
2	rs562338	21288321	1.78e-14	X30810	cs	st
1	rs599839	109822166	3.52e-14	X30810	cs	st
19	rs7259004	45432557	5.01e-13	X30810	cs	st
19	rs6859	45382034	5.56e-13	X30810	cs	st
19	rs11881756	45220896	6.66e-13	X30810	cs	st
19	rs2965169	45251156	8.05e-13	X30810	cs	st
19	rs405509	45408836	1.01e-12	X30810	cs	st
19	rs2569559	11214533	3.04e-11	X30810	cs	st
19	rs72658867	11231203	3.52e-11	X30810	cs	st
2	rs10199768	21244000	2.56e-10	X30810	cs	st
19	rs157580	45395266	6.04e-10	X30810	cs	st
19	rs10405693	45326664	2.87e-09	X30810	cs	st
2	rs11687710	21371068	5.88e-09	X30810	cs	st
19	rs62120566	45197732	6.79e-09	X30810	cs	st
8	rs6982502	126479362	1.07e-08	X30810	cs	st
19	rs6511721	11206575	2.23e-08	X30810	cs	st
19	rs519113	45376284	2.61e-08	X30810	cs	st
2	rs10166144	21453733	3.07e-08	X30810	cs	st
2	rs12477249	21400661	3.42e-08	X30810	cs	st
19	rs7188	11275139	3.71e-07	X30810	cs	st
19	rs11542916	10694720	4.82e-07	X30810	cs	st
2	rs12691202	21249716	5.83e-07	X30810	cs	st
2	rs6544713	44073881	6.82e-07	X30810	cs	st
19	rs35211522	57257641	7.6e-07	X30810	cs	st
2	rs60960031	21530659	1.12e-06	X30810	cs	st
2	rs11887534	44066247	1.29e-06	X30810	cs	st
7	rs2690260	1317519	1.4e-06	X30810	cs	st
1	rs72660594	55636240	1.48e-06	X30810	cs	st
19	rs58542926	19379549	2.13e-06	X30810	cs	st
5	rs1841999	122993131	3.38e-06	X30810	cs	st
2	rs10208987	44043135	3.7e-06	X30810	cs	st
19	rs41289512	45351516	5.05e-06	X30810	cs	st
5	rs3846662	74651084	5.23e-06	X30810	cs	st
19	rs2738446	11227326	6.3e-06	X30810	cs	st
6	rs115913330	25976926	7.37e-06	X30810	cs	st
5	rs76183368	17721824	7.51e-06	X30810	cs	st
2	rs780093	27742603	8.74e-06	X30810	cs	st
19	rs7412	45412079	1.76e-175	X30790	cs	st
19	rs7254892	45389596	8.34e-74	X30790	cs	st
19	rs429358	45411941	2.73e-51	X30790	cs	st
19	rs62117160	45232161	1.19e-43	X30790	cs	st
19	rs28399653	45315445	3.38e-30	X30790	cs	st
19	rs12721109	45447221	3.01e-27	X30790	cs	st
1	rs599839	109822166	1.12e-24	X30790	cs	st
19	rs6859	45382034	2.44e-22	X30790	cs	st
19	rs7259004	45432557	4.06e-22	X30790	cs	st
19	rs405509	45408836	6.59e-22	X30790	cs	st
19	rs2965169	45251156	3.56e-20	X30790	cs	st
2	rs541041	21294975	6e-20	X30790	cs	st
19	rs11881756	45220896	4.96e-19	X30790	cs	st
2	rs693	21232195	2.12e-18	X30790	cs	st
19	rs6511720	11202306	9.69e-18	X30790	cs	st
19	rs157580	45395266	3.15e-16	X30790	cs	st
1	rs11591147	55505647	3.65e-16	X30790	cs	st
19	rs62120566	45197732	6.81e-16	X30790	cs	st
19	rs10405693	45326664	1.34e-15	X30790	cs	st
2	rs1367117	21263900	3.09e-13	X30790	cs	st
19	rs519113	45376284	5.9e-13	X30790	cs	st
2	rs12477249	21400661	2.26e-11	X30790	cs	st
2	rs10166144	21453733	3.09e-11	X30790	cs	st
2	rs533617	21233972	5.26e-11	X30790	cs	st
19	rs41289512	45351516	1.54e-10	X30790	cs	st
19	rs72658867	11231203	3.63e-10	X30790	cs	st
8	rs6982502	126479362	4.24e-10	X30790	cs	st
19	rs28399637	45324138	1.39e-09	X30790	cs	st
2	rs6754295	21206183	1.84e-09	X30790	cs	st
19	rs2569559	11214533	2.56e-09	X30790	cs	st
1	rs6698843	109806834	3.9e-09	X30790	cs	st
2	rs679899	21250914	4.78e-09	X30790	cs	st
1	rs11577931	109820884	7.52e-09	X30790	cs	st
2	rs12691202	21249716	3.71e-08	X30790	cs	st
19	rs1004165	45232205	1.1e-07	X30790	cs	st
2	rs780094	27741237	1.13e-07	X30790	cs	st
19	rs11542916	10694720	1.64e-07	X30790	cs	st
2	rs60960031	21530659	1.79e-07	X30790	cs	st
2	rs6544713	44073881	2.33e-07	X30790	cs	st
19	rs35211522	57257641	5.08e-07	X30790	cs	st
19	rs7188	11275139	5.99e-07	X30790	cs	st
19	rs6511721	11206575	6.73e-07	X30790	cs	st
19	rs62116778	44894070	1.05e-06	X30790	cs	st
1	rs114804066	110162995	1.44e-06	X30790	cs	st
19	rs16996148	19658472	2.57e-06	X30790	cs	st
6	rs113372611	149773329	2.96e-06	X30790	cs	st
11	rs964184	116648917	3e-06	X30790	cs	st
8	rs2954038	126507389	3.25e-06	X30790	cs	st
19	rs754340	45163671	4.28e-06	X30790	cs	st
1	rs72660594	55636240	4.51e-06	X30790	cs	st
5	rs76183368	17721824	5.75e-06	X30790	cs	st
1	rs55660224	109839400	7.7e-06	X30790	cs	st
19	rs2927437	45241638	9.38e-06	X30790	cs	st
12	rs2970818	4606168	3.5e-13	X30690	cs	st
1	rs1697421	21823292	4.7e-10	X30690	cs	st
6	rs9469578	33706479	7.19e-10	X30690	cs	st
5	rs12654812	176794191	1.03e-06	X30690	cs	st
12	rs11613495	4554630	1.46e-06	X30690	cs	st
2	rs2029395	179680221	2.77e-06	X30690	cs	st
11	rs4625480	119831744	5.32e-06	X30690	cs	st
5	rs1560837	95825444	6.2e-06	X30690	cs	st
6	rs4385349	121900624	6.31e-06	X30690	cs	st
17	rs7212825	57769198	8.6e-06	X30690	cs	st
7	rs700752	46753553	8.72e-34	X30640	cs	st
7	rs856554	46760129	2.9e-12	X30640	cs	st
7	rs28887535	46738350	1.53e-10	X30640	cs	st
16	rs4988483	1129010	3.56e-10	X30640	cs	st
7	rs73117125	46833122	2.76e-09	X30640	cs	st
6	rs1490388	126835655	7.25e-09	X30640	cs	st
20	rs6082354	21217976	9.93e-08	X30640	cs	st
7	rs157934	130585492	2.32e-07	X30640	cs	st
11	rs7111145	2133428	2.51e-07	X30640	cs	st
13	rs9549092	40754324	3.46e-07	X30640	cs	st
12	rs11111274	102838128	3.8e-07	X30640	cs	st
12	rs35747	102912558	3.81e-07	X30640	cs	st
5	rs6180	42719239	5.39e-07	X30640	cs	st
3	rs12638147	172196147	7.37e-07	X30640	cs	st
12	rs12822135	18558204	1.1e-06	X30640	cs	st
5	rs62372052	42724294	2.11e-06	X30640	cs	st
7	rs11979093	46501098	3.16e-06	X30640	cs	st
16	rs35111434	84364713	3.67e-06	X30640	cs	st
3	rs55877821	142856522	5.11e-06	X30640	cs	st
10	rs75406471	5257647	5.79e-06	X30640	cs	st
9	rs10114438	16198488	7.01e-06	X30640	cs	st
11	rs1124699	2164990	7.77e-06	X30640	cs	st
11	rs11042751	2149864	8.61e-06	X30640	cs	st
12	rs34748789	58758185	9.76e-06	X30640	cs	st
19	rs7412	45412079	2e-65	X30780	cs	st
19	rs7254892	45389596	3.29e-29	X30780	cs	st
19	rs429358	45411941	6.1e-21	X30780	cs	st
19	rs62117160	45232161	1.55e-17	X30780	cs	st
19	rs6511720	11202306	5.79e-17	X30780	cs	st
1	rs11591147	55505647	2.96e-13	X30780	cs	st
19	rs28399653	45315445	2.06e-12	X30780	cs	st
2	rs562338	21288321	1.19e-11	X30780	cs	st
19	rs12721109	45447221	2.23e-11	X30780	cs	st
19	rs2965169	45251156	4.07e-10	X30780	cs	st
1	rs599839	109822166	4.27e-10	X30780	cs	st
19	rs11881756	45220896	2.15e-09	X30780	cs	st
19	rs157580	45395266	4.58e-09	X30780	cs	st
8	rs6982502	126479362	5.99e-09	X30780	cs	st
15	rs4775041	58674695	8.83e-09	X30780	cs	st
19	rs2569559	11214533	9.26e-09	X30780	cs	st
19	rs72658867	11231203	1.25e-08	X30780	cs	st
19	rs6859	45382034	3.64e-08	X30780	cs	st
2	rs10199768	21244000	1.07e-07	X30780	cs	st
19	rs405509	45408836	1.92e-07	X30780	cs	st
19	rs16996148	19658472	2.12e-07	X30780	cs	st
19	rs12162222	45348522	2.27e-07	X30780	cs	st
19	rs6511721	11206575	2.35e-07	X30780	cs	st
15	rs75109615	35351419	3.19e-07	X30780	cs	st
7	rs2690260	1317519	4.38e-07	X30780	cs	st
1	rs6682423	63171063	7.5e-07	X30780	cs	st
19	rs519113	45376284	7.65e-07	X30780	cs	st
19	rs7259004	45432557	1.42e-06	X30780	cs	st
2	rs780094	27741237	1.43e-06	X30780	cs	st
5	rs1841999	122993131	1.82e-06	X30780	cs	st
19	rs11542916	10694720	1.83e-06	X30780	cs	st
15	rs74008085	35505776	1.94e-06	X30780	cs	st
2	rs10166144	21453733	2.18e-06	X30780	cs	st
2	rs12477249	21400661	2.21e-06	X30780	cs	st
2	rs11687710	21371068	2.25e-06	X30780	cs	st
15	rs11855284	58689187	2.44e-06	X30780	cs	st
11	rs964184	116648917	2.51e-06	X30780	cs	st
1	rs72660594	55636240	5.22e-06	X30780	cs	st
5	rs76183368	17721824	5.87e-06	X30780	cs	st
19	rs35211522	57257641	6.76e-06	X30780	cs	st
2	rs10208987	44043135	7.18e-06	X30780	cs	st
6	rs3177928	32412435	8.7e-06	X30780	cs	st
2	rs6544713	44073881	8.79e-06	X30780	cs	st
5	rs11745606	22825804	4.55e-06	X30890	lt	st
9	rs11793557	38259749	6.14e-06	X30890	lt	st
1	rs17014489	109486016	6.19e-06	X30890	lt	st
9	rs79512859	1915829	6.97e-06	X30890	lt	st
15	rs597705	44200808	8.62e-06	X30890	lt	st
17	rs6503765	54880572	1.09e-07	X30630	lt	st
8	rs118034770	50434928	2.3e-07	X30630	lt	st
8	rs1979223	126651158	1.34e-06	X30630	lt	st
5	rs147125035	68804987	2.31e-06	X30630	lt	st
5	rs1104959	149742236	2.9e-06	X30630	lt	st
18	rs56149118	32903222	3.3e-06	X30630	lt	st
5	rs759947	110773100	3.96e-06	X30630	lt	st
18	rs10502334	5903698	4.07e-06	X30630	lt	st
4	rs2320767	164378054	6.05e-06	X30630	lt	st
10	rs111738770	1361047	6.87e-06	X30630	lt	st
4	rs72680594	133418543	9.89e-06	X30630	lt	st
16	rs11149718	85221154	8.22e-07	X30760	lt	st
3	rs3853720	32615669	9.77e-07	X30760	lt	st
10	rs58598157	120600598	1.07e-06	X30760	lt	st
7	rs1631139	52774228	1.18e-06	X30760	lt	st
10	rs117914519	79612590	1.58e-06	X30760	lt	st
1	rs76532116	22578224	5.38e-06	X30760	lt	st
13	rs117240537	48424838	6.06e-06	X30760	lt	st
8	rs39517	90837994	6.12e-06	X30760	lt	st
9	rs7027789	109115098	6.37e-06	X30760	lt	st
9	rs75133951	93942033	6.78e-06	X30760	lt	st
1	rs72632296	235256621	7.12e-06	X30760	lt	st
4	rs4143147	180004570	7.36e-06	X30760	lt	st
2	rs114869861	124877856	7.4e-06	X30760	lt	st
5	rs74398558	11263764	7.7e-06	X30760	lt	st
7	rs1631139	52774228	1.43e-06	X30660	lt	st
1	rs12120390	165908358	1.88e-06	X30660	lt	st
20	rs2426790	58151276	2.1e-06	X30660	lt	st
2	rs114536815	23830871	6.25e-06	X30660	lt	st
8	rs1514705	19112230	6.54e-06	X30660	lt	st
5	rs72780292	126221815	7.27e-06	X30660	lt	st
9	rs10809947	1351988	8.18e-06	X30660	lt	st
3	rs3772684	185153495	5.7e-07	X30840	lt	st
15	rs4777522	72901822	3.56e-06	X30840	lt	st
2	rs73014745	147390482	3.79e-06	X30840	lt	st
6	rs9454900	70530581	5.23e-06	X30840	lt	st
3	rs80106719	163512235	6.43e-06	X30840	lt	st
20	rs6089366	60987737	6.67e-06	X30840	lt	st
6	rs111598087	169094156	7.72e-06	X30840	lt	st
3	rs571207	150477500	7.78e-06	X30840	lt	st
2	rs116154930	107812879	7.83e-06	X30840	lt	st
11	rs1219455	121809387	8.26e-07	X30830	lt	st
1	rs1537057	87708804	5.14e-06	X30830	lt	st
21	rs2845778	38027731	5.22e-06	X30830	lt	st
12	rs491938	5199149	8.45e-06	X30830	lt	st
19	rs118087714	19243849	9.32e-06	X30830	lt	st
1	rs74121378	168741534	1.6e-07	X30850	lt	st
13	rs117850911	112204057	6.81e-07	X30850	lt	st
2	rs11673980	12315686	1.99e-06	X30850	lt	st
2	rs17282140	158175652	2.19e-06	X30850	lt	st
10	rs11191756	105413765	2.7e-06	X30850	lt	st
13	rs75451283	43700320	5.41e-06	X30850	lt	st
22	rs73166278	33828432	8.21e-06	X30850	lt	st
11	rs118031398	3179677	3.19e-07	X30740	lt	st
8	rs7831184	91144724	3.75e-07	X30740	lt	st
20	rs173107	6765841	1.16e-06	X30740	lt	st
23	rs181574889	51703571	1.58e-06	X30740	lt	st
1	rs12401615	44635859	6.26e-06	X30740	lt	st
8	rs10101254	91303333	6.35e-06	X30740	lt	st
4	rs28734848	42430886	6.93e-06	X30740	lt	st
23	rs5967585	84900391	7.03e-06	X30740	lt	st
12	rs78939196	1930059	8.29e-06	X30740	lt	st
15	rs6420964	24317142	8.4e-06	X30740	lt	st
12	rs111561839	29053873	9.93e-06	X30740	lt	st
23	rs2515843	151906511	1.95e-10	X30750	lt	st
23	rs5963110	39061510	1.07e-08	X30750	lt	st
23	rs62575791	4109847	6.23e-08	X30750	lt	st
23	rs5942972	109816550	1.8e-07	X30750	lt	st
23	rs636996	75241673	2.23e-07	X30750	lt	st
23	rs181574889	51703571	3.37e-07	X30750	lt	st
12	rs71448236	131763498	3.72e-07	X30750	lt	st
23	rs5967585	84900391	4.6e-07	X30750	lt	st
23	rs7391279	77779213	1.6e-06	X30750	lt	st
23	rs1159043	107827231	1.65e-06	X30750	lt	st
9	rs10733510	4316407	1.99e-06	X30750	lt	st
4	rs17283803	159404797	3.58e-06	X30750	lt	st
8	rs116864848	27083120	4.22e-06	X30750	lt	st
8	rs12547870	76228295	4.22e-06	X30750	lt	st
8	rs10103787	65403455	4.53e-06	X30750	lt	st
23	rs209094	105160415	5.25e-06	X30750	lt	st
14	rs17780705	40596327	6.56e-06	X30750	lt	st
23	rs73188227	9640872	8.6e-06	X30750	lt	st
21	rs77101918	16828249	8.73e-06	X30750	lt	st
23	rs73521220	87537905	8.93e-06	X30750	lt	st
8	rs28496103	103550211	9.79e-06	X30750	lt	st
23	rs5942972	109816550	7.63e-08	X30880	lt	st
18	rs1031554	9761265	7.97e-08	X30880	lt	st
8	rs12675570	69994670	1.66e-07	X30880	lt	st
23	rs181574889	51703571	1.23e-06	X30880	lt	st
23	rs5967585	84900391	4.94e-06	X30880	lt	st
23	rs2182899	55738260	5.6e-06	X30880	lt	st
1	rs2282296	152487979	5.93e-06	X30880	lt	st
4	rs143866283	175870028	6.95e-06	X30880	lt	st
6	rs78403771	3319401	7.28e-06	X30880	lt	st
4	rs7672881	110732540	7.37e-06	X30880	lt	st
16	rs11646341	51138255	9.26e-06	X30880	lt	st
5	rs62386228	99168728	9.53e-06	X30880	lt	st
23	rs2471780	151903532	9.55e-06	X30880	lt	st
7	rs117186171	131113696	8.07e-07	X30710	lt	st
13	rs74367912	70263923	1.6e-06	X30710	lt	st
4	rs800389	24778037	1.67e-06	X30710	lt	st
8	rs75977413	26272188	5.53e-06	X30710	lt	st
12	rs11610974	129393117	5.66e-06	X30710	lt	st
23	rs62575791	4109847	5.93e-06	X30710	lt	st
4	rs73220375	11404914	6.06e-06	X30710	lt	st
6	rs76074760	108014323	7.42e-06	X30710	lt	st
14	rs61983319	84789486	8.56e-06	X30710	lt	st
11	rs72991082	105720737	9.35e-06	X30710	lt	st
23	rs4892465	76490969	6.5e-08	X30870	lt	st
23	rs636996	75241673	2.87e-07	X30870	lt	st
4	rs116789709	123632330	6.2e-07	X30870	lt	st
7	rs17645871	76288754	8.13e-07	X30870	lt	st
23	rs5967585	84900391	3.23e-06	X30870	lt	st
6	rs57238035	41183027	3.26e-06	X30870	lt	st
23	rs5942972	109816550	3.44e-06	X30870	lt	st
1	rs2282296	152487979	3.8e-06	X30870	lt	st
23	rs2515843	151906511	3.95e-06	X30870	lt	st
16	rs1496437	51113574	5.11e-06	X30870	lt	st
4	rs17040805	110664797	5.14e-06	X30870	lt	st
23	rs11093910	65563546	5.69e-06	X30870	lt	st
1	rs57125797	236619872	6.9e-06	X30870	lt	st
2	rs74561833	2190383	2.28e-06	X30670	lt	st
10	rs11594168	20137692	4.97e-06	X30670	lt	st
19	rs117996978	13806779	6.07e-06	X30670	lt	st
5	rs1347924	124593173	7.68e-06	X30670	lt	st
23	rs5906082	45675980	1.31e-19	X30700	lt	st
23	rs2515843	151906511	1.01e-14	X30700	lt	st
23	rs209094	105160415	1.49e-14	X30700	lt	st
23	rs5942972	109816550	3.18e-13	X30700	lt	st
23	rs62575791	4109847	5.11e-13	X30700	lt	st
23	rs5967585	84900391	5.78e-12	X30700	lt	st
23	rs2182899	55738260	2.15e-11	X30700	lt	st
23	rs3021325	41320476	4.16e-11	X30700	lt	st
23	rs73188227	9640872	1.12e-10	X30700	lt	st
23	rs4402013	56555149	1.79e-10	X30700	lt	st
23	rs5926635	27176377	4.32e-10	X30700	lt	st
23	rs56348811	100635728	5.74e-10	X30700	lt	st
23	rs11093910	65563546	1.09e-09	X30700	lt	st
23	rs181574889	51703571	1.63e-09	X30700	lt	st
23	rs4892465	76490969	1.66e-09	X30700	lt	st
23	rs6627950	23608502	1.75e-09	X30700	lt	st
23	rs7391279	77779213	3.14e-09	X30700	lt	st
23	rs636996	75241673	7.13e-09	X30700	lt	st
23	rs209107	105235090	7.67e-09	X30700	lt	st
23	rs17334725	123024901	8.52e-09	X30700	lt	st
23	rs2275789	106396189	1.53e-08	X30700	lt	st
23	rs60190363	131256260	1.58e-08	X30700	lt	st
23	rs7882439	42836892	2.1e-08	X30700	lt	st
23	rs5976239	138058908	2.2e-08	X30700	lt	st
23	rs5963110	39061510	2.29e-08	X30700	lt	st
10	rs74149912	90874237	3.11e-08	X30700	lt	st
23	rs2267510	132993913	3.48e-08	X30700	lt	st
23	rs5967957	87639674	1.11e-07	X30700	lt	st
23	rs6642709	108160638	1.53e-07	X30700	lt	st
23	rs145329967	127894499	1.79e-07	X30700	lt	st
23	rs60319152	78057926	1.83e-07	X30700	lt	st
23	rs1159043	107827231	1.86e-07	X30700	lt	st
23	rs539748	113821349	3.03e-07	X30700	lt	st
23	rs5969173	86600591	8.22e-07	X30700	lt	st
23	rs5935373	12570530	1.14e-06	X30700	lt	st
23	rs241128	147764892	1.22e-06	X30700	lt	st
23	rs28853722	154661259	1.43e-06	X30700	lt	st
3	rs6790128	143062939	1.53e-06	X30700	lt	st
23	rs5907296	141524170	1.75e-06	X30700	lt	st
16	rs708256	54122469	2.01e-06	X30700	lt	st
4	rs11736059	120017786	2.13e-06	X30700	lt	st
18	rs12605588	37653536	3.02e-06	X30700	lt	st
1	rs12135029	30574015	3.04e-06	X30700	lt	st
23	rs7883285	95127702	3.3e-06	X30700	lt	st
23	rs6618674	90806814	4.77e-06	X30700	lt	st
9	rs79952948	116022250	5.56e-06	X30700	lt	st
11	rs12272759	5229010	5.99e-06	X30700	lt	st
23	rs7062365	114423599	6.44e-06	X30700	lt	st
23	rs138030057	75941883	6.45e-06	X30700	lt	st
8	rs117433187	53150309	6.64e-06	X30700	lt	st
23	rs946450	69512663	6.99e-06	X30700	lt	st
13	rs9561359	94129294	7.98e-06	X30700	lt	st
3	rs74763395	189089600	9.91e-06	X30700	lt	st
4	rs2292039	40427990	1.24e-07	X30720	lt	st
11	rs113406894	88707138	1.09e-06	X30720	lt	st
1	rs61831291	245881760	1.36e-06	X30720	lt	st
20	rs6012555	47527742	2.66e-06	X30720	lt	st
15	rs35832078	98135203	5.44e-06	X30720	lt	st
2	rs4251990	113880017	7.11e-06	X30720	lt	st
2	rs72782298	28962637	7.59e-06	X30720	lt	st
12	rs12579486	96446216	8.85e-06	X30720	lt	st
12	rs11549950	52908917	2.55e-07	X30610	lt	st
16	rs78552942	76704812	2.1e-06	X30610	lt	st
23	rs41306894	53575169	3.33e-06	X30610	lt	st
4	rs56011295	155478877	4.89e-06	X30610	lt	st
14	rs116988144	46562167	6.92e-06	X30610	lt	st
13	rs78565368	106886793	8.2e-06	X30610	lt	st
1	rs17259045	207782707	3.94e-08	X30730	lt	st
1	rs17258906	207472845	1.74e-06	X30730	lt	st
23	rs17337207	94018369	2.01e-06	X30730	lt	st
12	rs12424525	63154696	3.24e-06	X30730	lt	st
5	rs34852709	24481235	3.43e-06	X30730	lt	st
11	rs74498276	9871369	4.29e-06	X30730	lt	st
4	rs116032176	186672583	5.64e-06	X30730	lt	st
23	rs73201913	46875448	5.71e-06	X30730	lt	st
3	rs7647158	7807843	5.89e-06	X30730	lt	st
2	rs6742102	207618183	6.75e-06	X30730	lt	st
8	rs4461889	68910381	8.78e-06	X30730	lt	st
8	rs117868600	34004341	9.84e-06	X30730	lt	st
1	rs6427710	162978631	1.86e-06	X30620	lt	st
4	rs4289403	165222216	3.06e-06	X30620	lt	st
18	rs117403901	5874839	9.52e-06	X30620	lt	st
12	rs649622	121182887	1.24e-06	X30650	lt	st
3	rs2137607	131537165	3.17e-06	X30650	lt	st
6	rs117343366	124301094	5.36e-06	X30650	lt	st
19	rs73022611	18013787	5.42e-06	X30650	lt	st
8	rs79814551	112257762	6.81e-06	X30650	lt	st
1	rs74848292	63811573	8.78e-06	X30650	lt	st
4	rs35553871	108088342	9.15e-06	X30650	lt	st
10	rs16934897	34186525	9.58e-06	X30650	lt	st
17	rs12600391	63162476	9.66e-06	X30650	lt	st
7	rs12669207	83630431	2.87e-06	X30860	lt	st
23	rs17261658	47121401	3.84e-06	X30860	lt	st
17	rs114537921	52747103	4.42e-06	X30860	lt	st
6	rs34060220	9175057	4.48e-06	X30860	lt	st
15	rs117711055	75603764	4.57e-06	X30860	lt	st
2	rs72857597	147886582	6.4e-06	X30860	lt	st
4	rs116455566	158137110	6.43e-06	X30860	lt	st
8	rs78106975	143665583	8.77e-06	X30860	lt	st
23	rs17261658	47121401	3.19e-06	X30600	lt	st
11	rs74658440	113438559	5.5e-06	X30600	lt	st
14	rs74373442	50918589	5.91e-06	X30600	lt	st
2	rs114536815	23830871	6.01e-06	X30600	lt	st
10	rs7074372	6188591	7.93e-06	X30600	lt	st
3	rs11719460	159446656	9.73e-06	X30600	lt	st
11	rs3888173	62346131	3.78e-07	X30680	lt	st
6	rs117872728	119805068	2e-06	X30680	lt	st
2	rs72809835	97418083	2.52e-06	X30680	lt	st
20	rs61295966	36656585	4e-06	X30680	lt	st
16	rs74643788	17362829	2.32e-06	X30770	lt	st
9	rs17062725	79168621	2.67e-06	X30770	lt	st
5	rs11740999	55710331	4.36e-06	X30770	lt	st
14	rs800856	66793363	4.62e-06	X30770	lt	st
2	rs2674038	59799246	5.47e-06	X30770	lt	st
1	rs630938	233800484	5.78e-06	X30770	lt	st
16	rs117826690	77320524	7.65e-06	X30770	lt	st
14	rs117539988	87549199	9.19e-06	X30770	lt	st
6	rs10455872	161010118	9.38e-06	X30770	lt	st
9	rs16935794	755147	1.76e-07	X30810	lt	st
9	rs12001305	34903675	1.04e-06	X30810	lt	st
2	rs2375685	197121614	1.53e-06	X30810	lt	st
20	rs76330097	7776703	2.35e-06	X30810	lt	st
14	rs75205911	102775513	2.85e-06	X30810	lt	st
1	rs4655344	214601209	4.22e-06	X30810	lt	st
4	rs358233	22819747	4.29e-06	X30810	lt	st
2	rs4513299	115049818	4.61e-06	X30810	lt	st
15	rs72695651	26261115	4.88e-06	X30810	lt	st
6	rs3798433	76588784	6.85e-06	X30810	lt	st
15	rs10873624	26303875	9.06e-06	X30810	lt	st
9	rs17709016	14384602	9.29e-06	X30810	lt	st
17	rs74614955	12282721	9.68e-06	X30810	lt	st
6	rs17189990	76486224	3.79e-07	X30790	lt	st
1	rs4655344	214601209	7.08e-07	X30790	lt	st
9	rs16935794	755147	1.75e-06	X30790	lt	st
9	rs12001305	34903675	2.73e-06	X30790	lt	st
14	rs4900108	92754084	3.46e-06	X30790	lt	st
4	rs358233	22819747	4.21e-06	X30790	lt	st
12	rs73143729	73285595	4.76e-06	X30790	lt	st
10	rs140127316	56888844	5.93e-06	X30790	lt	st
15	rs72695651	26261115	6e-06	X30790	lt	st
19	rs41275826	55544095	6.58e-06	X30790	lt	st
2	rs2375685	197121614	6.72e-06	X30790	lt	st
20	rs76330097	7776703	7.11e-06	X30790	lt	st
4	rs75663446	59843159	8.93e-06	X30790	lt	st
7	rs4729746	101257574	9.75e-06	X30790	lt	st
6	rs72826259	888930	3.48e-06	X30690	lt	st
15	rs117711055	75603764	4.01e-06	X30690	lt	st
18	rs4331424	64805952	4.56e-06	X30690	lt	st
9	rs16907415	121375928	5.39e-06	X30690	lt	st
19	rs75386639	19182803	5.41e-06	X30690	lt	st
4	rs12504657	36698553	1.5e-07	X30640	lt	st
14	rs362439	73582301	8.89e-07	X30640	lt	st
17	rs11658826	16291752	3.53e-06	X30640	lt	st
15	rs148062616	51773327	4.09e-06	X30640	lt	st
7	rs73180635	70328949	4.99e-06	X30640	lt	st
12	rs11612727	111314289	5.08e-06	X30640	lt	st
12	rs11063692	5571845	6.75e-06	X30640	lt	st
17	rs74897954	9262116	9.25e-06	X30640	lt	st
7	rs422755	159000192	9.34e-06	X30640	lt	st
1	rs75330410	17572420	9.53e-06	X30640	lt	st
9	rs16935794	755147	2.15e-07	X30780	lt	st
1	rs4655344	214601209	6.24e-07	X30780	lt	st
13	rs12585289	111067420	1.53e-06	X30780	lt	st
9	rs12001305	34903675	1.58e-06	X30780	lt	st
20	rs1294707	5800572	4.39e-06	X30780	lt	st
9	rs17709016	14384602	5.07e-06	X30780	lt	st
15	rs72695651	26261115	5.66e-06	X30780	lt	st
2	rs4513299	115049818	6.06e-06	X30780	lt	st
3	rs114098564	154428873	6.64e-06	X30780	lt	st
1	rs192576874	212108598	7.25e-06	X30780	lt	st
15	rs4775935	51519276	7.33e-06	X30780	lt	st
3	rs3732775	151154923	7.88e-06	X30780	lt	st
2	rs2375685	197121614	9.77e-06	X30780	lt	st

## Sheet: Supplementary Table 3
GWAS on rates of change results for all clumped variants. Results include variants of Table 2 in the main text, with p-values <= 5e-8 .
CHR	SNP	BP	P	Field ID
4	rs4588	72618323	1.72e-09	X30890
17	rs6503765	54880572	8.5e-08	X30890
4	rs3819391	55526702	8.23e-07	X30890
4	rs2271196	175140061	3.25e-06	X30890
17	rs17833388	54889879	7.64e-06	X30890
5	rs759947	110773100	7.81e-06	X30890
12	rs1466579	51479435	8.27e-06	X30890
15	rs11633698	86779794	9.78e-06	X30890
1	rs41306998	3680427	6.08e-07	X30630
21	rs77994369	39728822	2.63e-06	X30630
5	rs116055231	118598999	3.25e-06	X30630
16	rs2279352	85497597	4.36e-06	X30630
9	rs75133951	93942033	5.04e-06	X30630
15	rs75477237	75241205	8.41e-06	X30630
8	rs71514532	9004359	8.65e-06	X30630
15	rs11072669	78040436	1.33e-06	X30760
23	rs144861489	146763110	2.13e-06	X30760
14	rs58263116	27296121	2.89e-06	X30760
1	rs114074788	164428438	3.53e-06	X30760
4	rs2279931	178354667	4.77e-06	X30760
12	rs1025408	70918185	8.78e-06	X30760
7	rs17405196	112502463	9.8e-06	X30760
2	rs4148325	234673309	9.78e-95	X30660
2	rs2361502	234698790	7.67e-39	X30660
2	rs2602381	234584324	3.94e-25	X30660
2	rs1112310	234567916	3.64e-17	X30660
2	rs6719561	234683763	5.23e-16	X30660
2	rs11563251	234679384	3.85e-10	X30660
2	rs1597944	234504098	8.71e-10	X30660
2	rs11683356	234545294	2.18e-09	X30660
2	rs76026343	234661537	4.48e-08	X30660
2	rs6704644	234406655	8.81e-08	X30660
12	rs11045879	21382619	9.08e-07	X30660
1	rs28718451	27932651	1.95e-06	X30660
10	rs117999339	2971762	5.26e-06	X30660
2	rs17868333	234622282	5.58e-06	X30660
23	rs74910046	91001770	7.25e-06	X30660
18	rs2040287	36095978	8.21e-06	X30660
13	rs9515173	110897287	8.49e-06	X30660
2	rs887829	234668570	2.49e-134	X30840
2	rs2361502	234698790	6.33e-46	X30840
2	rs2602381	234584324	9.09e-35	X30840
2	rs6719561	234683763	5.8e-19	X30840
2	rs1042597	234526871	2.33e-17	X30840
2	rs1597944	234504098	9.5e-14	X30840
2	rs11683356	234545294	3.61e-13	X30840
2	rs76026343	234661537	3.84e-13	X30840
2	rs114346341	234563065	3e-10	X30840
2	rs11563251	234679384	4.55e-09	X30840
2	rs6704644	234406655	3.72e-08	X30840
2	rs72976383	234229295	3.71e-07	X30840
2	rs17862876	234657512	5.04e-07	X30840
2	rs34622615	234652308	5.88e-07	X30840
2	rs62192932	234169302	5.9e-07	X30840
2	rs11893247	234565254	6.63e-07	X30840
6	rs72866531	45610111	9.29e-07	X30840
12	rs11045879	21382619	1.31e-06	X30840
13	rs4281568	20938795	2.47e-06	X30840
2	rs10175949	234712921	3.04e-06	X30840
3	rs9841951	4742896	7.43e-06	X30840
2	rs17862901	234737125	7.76e-06	X30840
18	rs75171196	59585320	9.38e-06	X30840
19	rs75247917	39640783	9.49e-06	X30840
17	rs4227	7491177	3.58e-09	X30830
17	rs727428	7537792	4.44e-07	X30830
20	rs79178162	16562574	2.36e-06	X30830
14	rs8008950	96753019	4.79e-06	X30830
2	rs115746090	85337816	5.48e-06	X30830
23	rs16995547	118654611	7.4e-06	X30830
23	rs149473675	103916335	2.05e-06	X30850
17	rs4227	7491177	2.96e-06	X30850
22	rs133261	25808939	4.05e-06	X30850
17	rs113967569	2213578	4.67e-06	X30850
17	rs11656102	76243058	5.42e-06	X30850
16	rs12445885	79107485	7.69e-06	X30850
5	rs6556614	161868013	7.81e-06	X30850
14	rs8016631	26763627	9.23e-06	X30850
2	rs2968801	55360013	6.68e-06	X30740
3	rs75842007	72262466	1.52e-06	X30750
7	rs3757708	94996913	1.98e-06	X30750
7	rs117811042	137557021	2.65e-06	X30750
19	rs77612294	13612812	4.06e-06	X30750
14	rs12437218	22809255	6.41e-06	X30750
4	rs13129697	9926967	1.43e-18	X30880
4	rs4697717	10149784	6.8e-13	X30880
4	rs62295971	9978142	2.5e-12	X30880
4	rs79824251	10123215	1.82e-09	X30880
23	rs112525929	75887626	2.21e-06	X30880
4	rs6834555	10062326	3.32e-06	X30880
7	rs117173953	85340664	5.68e-06	X30880
4	rs2080072	10235622	8.19e-06	X30880
1	rs61813793	208536340	9.16e-06	X30880
6	rs117343366	124301094	9.65e-06	X30880
1	rs142168307	159688396	1.76e-06	X30710
8	rs111954861	138173855	5.69e-06	X30710
4	rs112084266	181868218	7.04e-06	X30710
23	rs73233295	78627744	9.4e-06	X30710
11	rs964184	116648917	8.82e-09	X30870
8	rs326	19819439	7.32e-07	X30870
3	rs62252808	32633585	1.34e-06	X30870
3	rs10510655	32407482	3.22e-06	X30870
11	rs11604223	127970418	3.64e-06	X30870
2	rs1260326	27730940	4.39e-06	X30870
5	rs77398240	73433793	5.79e-06	X30870
1	rs116369607	198247229	5.64e-07	X30670
12	rs11610974	129393117	2.22e-06	X30670
19	rs41562612	48621335	3.6e-06	X30670
2	rs72928861	85194193	5.07e-06	X30670
2	rs12622755	205438485	8.29e-06	X30670
12	rs73200449	110078967	4.25e-06	X30700
6	rs2523388	29707704	8.93e-06	X30700
6	rs1061156	29913266	9.06e-06	X30700
5	rs115946022	10161507	9.38e-06	X30700
5	rs72789870	122725578	7.27e-07	X30720
6	rs652888	31851234	1.39e-06	X30720
23	rs35989739	19150303	1.46e-06	X30720
6	rs2857153	32762641	2.54e-06	X30720
20	rs13039144	23633755	2.63e-06	X30720
23	rs17337207	94018369	3.05e-06	X30720
6	rs2163292	157996633	3.6e-06	X30720
3	rs79166655	81419933	4.15e-06	X30720
13	rs6563676	39709307	5.65e-06	X30720
6	rs3099840	31430721	7.67e-06	X30720
5	rs34852709	24481235	9.22e-06	X30720
9	rs507666	136149399	8.02e-10	X30610
19	rs681343	49206462	7.5e-07	X30610
1	rs10799699	21820961	7.67e-07	X30610
9	rs11244035	136081319	1.6e-06	X30610
7	rs117978569	112391255	4.35e-06	X30610
8	rs62513498	59035859	4.85e-06	X30610
1	rs6680628	21765211	5.45e-06	X30610
9	rs6597604	136049780	6.19e-06	X30610
2	rs56020891	62420005	6.93e-06	X30610
5	rs1903182	100666318	9.68e-06	X30610
9	rs10733510	4316407	8.53e-07	X30730
17	rs7210066	1475033	9.58e-07	X30730
1	rs17047756	218559875	1.12e-06	X30730
8	rs62492306	10505047	1.25e-06	X30730
5	rs114043664	117335671	2.07e-06	X30730
2	rs57532747	241648671	2.65e-06	X30730
22	rs5751901	24992266	3.67e-06	X30730
17	rs7222976	10711704	3.76e-06	X30730
5	rs10059165	147496963	4.25e-06	X30730
5	rs116504979	95775511	4.37e-06	X30730
7	rs7790206	154166460	5.11e-06	X30730
2	rs78684741	50055822	5.13e-06	X30730
1	rs116232610	221898651	7.45e-06	X30730
20	rs6017556	44018566	8.38e-06	X30730
11	rs10836096	1557767	9.37e-06	X30730
7	rs17645871	76288754	6.55e-09	X30620
5	rs17638591	147727457	2.49e-07	X30620
1	rs78377534	203483087	1.3e-06	X30620
18	rs1031554	9761265	2.61e-06	X30620
10	rs2862954	101912064	3.18e-06	X30620
1	rs77755262	193270780	4.09e-06	X30620
4	rs11730230	114742637	5.3e-06	X30620
10	rs76047601	5512648	8.84e-06	X30620
20	rs112689619	36278748	3.8e-08	X30650
10	rs117163080	17845995	6.99e-08	X30650
18	rs1031554	9761265	3.62e-07	X30650
21	rs79855813	23892397	6.65e-07	X30650
10	rs79658539	18740426	1.09e-06	X30650
4	rs77771979	184529441	1.29e-06	X30650
10	rs1926736	17891705	2.94e-06	X30650
5	rs78032198	178768043	5.6e-06	X30650
3	rs78447651	35172160	1e-07	X30860
2	rs17432615	63176139	1.47e-06	X30860
11	rs74658440	113438559	8.24e-06	X30860
16	rs1035564	6110547	3.27e-07	X30600
19	rs45512696	35550878	3.38e-07	X30600
17	rs4796771	40268416	1.02e-06	X30600
17	rs1978217	10135410	7.6e-06	X30600
1	rs12142214	101563652	9.38e-06	X30600
6	rs4475333	102896943	9.57e-06	X30600
5	rs60433161	11327050	9.74e-06	X30600
3	rs1801725	122003757	3.54e-07	X30680
2	rs11676246	242134292	1.29e-06	X30680
6	rs73353711	6770386	7.13e-06	X30680
4	rs13140713	96981176	8.34e-06	X30680
12	rs17772958	4419362	9.4e-06	X30680
8	rs3932318	8237086	5.14e-07	X30770
11	rs12794000	2800669	8.71e-07	X30770
4	rs76663271	125425203	6.71e-06	X30770
14	rs78100695	88652546	8.19e-06	X30770
6	rs9469578	33706479	8.15e-11	X30810
1	rs10799699	21820961	1.85e-06	X30810
1	rs76078802	62332993	3.15e-06	X30810
2	rs76900548	220289229	6.36e-06	X30810
9	rs10819454	101675215	8.3e-06	X30810
1	rs17498748	202848683	8.99e-06	X30810
23	rs9887218	17043368	9.23e-06	X30810
6	rs10455872	161010118	1.69e-28	X30790
13	rs9560542	90707966	1.25e-07	X30790
6	rs7770628	161018174	1.55e-07	X30790
10	rs17665973	26289146	4.1e-07	X30790
11	rs17149775	68909579	1.61e-06	X30790
12	rs2727686	119694130	3.57e-06	X30790
17	rs61741549	79169670	7.69e-06	X30790
19	rs7412	45412079	3.9e-10	X30690
2	rs114631825	152223297	6.37e-07	X30690
12	rs12427400	83539371	1.05e-06	X30690
9	rs16935794	755147	1.14e-06	X30690
3	rs6774663	15606380	1.65e-06	X30690
1	rs114418147	205441834	4.73e-06	X30690
13	rs7326543	61976831	7.4e-06	X30690
19	rs7412	45412079	3.08e-28	X30640
19	rs7254892	45389596	1.41e-12	X30640
19	rs4420638	45422946	3.71e-10	X30640
19	rs62117160	45232161	3.02e-07	X30640
19	rs10405693	45326664	1.22e-06	X30640
7	rs11765654	151697032	2e-06	X30640
1	rs1866254	76492334	2.75e-06	X30640
6	rs17189990	76486224	5.16e-06	X30640
19	rs76560105	45299199	5.34e-06	X30640
20	rs75117237	54350419	6.01e-06	X30640
9	rs16935794	755147	6.91e-06	X30640
3	rs116130975	43945727	8.7e-06	X30640
19	rs7412	45412079	3.88e-17	X30780
19	rs7254892	45389596	2.29e-07	X30780
9	rs16935794	755147	3.29e-07	X30780
19	rs4420638	45422946	3.42e-06	X30780
1	rs114418147	205441834	5.16e-06	X30780
12	rs12427400	83539371	5.4e-06	X30780
13	rs7326543	61976831	6.52e-06	X30780
2	rs2375685	197121614	6.8e-06	X30780
7	rs12700788	3354076	7.29e-06	X30780
7	rs62475371	157729211	7.53e-06	X30780
20	rs75117237	54350419	8.23e-06	X30780
2	rs114631825	152223297	8.24e-06	X30780
1	rs1866254	76492334	9.62e-06	X30780
